# Supplementary material for: Heritability and Transcriptional Impact of JAK3, STAT5A and STAT6 Variants in a Tyrolean Family
Source: Int J Mol Sci. 2026 Jan 16;27(2):913. doi: 10.3390/ijms27020913 (PMC12842485; doi:10.3390/ijms27020913)
Supplement: Supplementary file 1 [file ijms-27-00913-s001.zip]

Archive with 4 entries (4 files):
- Supplementary Table S1.pdf
- Supplementary Table S2. JAK-STAT Epistasis.xlsx
- Supplementary Table S3. new RNA-seq.xlsx
- Supplementary Table S4. Omi RNA-seq.xlsx
