# Supplementary material for: Heritability and Transcriptional Impact of JAK3, STAT5A and STAT6 Variants in a Tyrolean Family
Source: Int J Mol Sci. 2026 Jan 16;27(2):913. doi: 10.3390/ijms27020913 (PMC12842485; doi:10.3390/ijms27020913)
Supplement: Supplementary file 1 [file ijms-27-00913-s001.zip › Supplementary Table S2. JAK-STAT Epistasis.xlsx]

## Sheet: Sheet1
	ID	Genes	SNPs	Score
JAK1	5827	PRKCA,DSP,ATIC,PKP1,LINC01359,JAK1	rs41461845,rs2744374,rs41501252,rs41525050,rs3014983	2138.15
	7665	LAMP2,RNF13,ATIC,JAK1	rs2266790,rs41448248,rs41501252,rs310198	1639.31
	7681	LAMP2,ATIC,JAK1	rs2266790,rs41501252,rs11576173	1645.25
	9868	ACTN1,ATIC,STAM2,JAK1	rs41515544,rs41501252,rs41449048,rs3790541	1850.15
	9869	ACTN1,ATIC,STAM2,JAK1	rs41515544,rs41501252,rs41449048,rs4915675	1850.21
	9874	ACTN1,ATIC,STAM2,JAK1	rs41515544,rs41501252,rs41449048,rs11208559	1851.66
	9876	ACTN1,ATIC,STAM2,JAK1	rs41515544,rs41501252,rs41449048,rs2780902	1853.66
	9890	ACTN1,ATIC,STAM2,JAK1	rs41515544,rs41501252,rs41449048,rs1553025	1860.6
	9915	ACTN1,ATIC,STAM2,JAK1	rs41515544,rs41501252,rs41449048,rs2201689	1868.05
	10037	CDC6,LAMP3,ATIC,JAK1	rs1130199,rs589445,rs41501252,rs2201689	1911.22
	13404	IGF1R,ZFPM2,MTA3,JAK1,PIK3CD	rs2654981,rs12677825,rs41515446,rs310198,rs6541017	2277.28
	14066	UTP6,IL4R,BMPR1A,PLGRKT,JAK1,DNAJC11	rs3760454,rs3024613,rs11202231,rs10435743,rs17127169,rs2235564	2311.9
	17101	ACTN1,ATIC,STAM2,JAK1	rs41515544,rs41501252,rs41449048,rs11208559	1929.96
	17109	ACTN1,ATIC,STAM2,JAK1	rs41515544,rs41501252,rs41449048,rs12743599	1936.2
	17143	USP14,ACTN1,ATIC,STAM2,JAK1	rs655781,rs41515544,rs41501252,rs41449048,rs310196	1951.14
	17352	ACTN1,APLNR,ATIC,STAM2,JAK1	rs41515544,rs7119375,rs10501367,rs41501252,rs41449048,rs6663109	2004.79
	17554	SERPINB5,WWOX,IQGAP2,F2RL2,ATIC,JAK1	rs8097774,rs12923504,rs2069698,rs41501252,rs11208575	2033.7
JAK2	1662	TMEM164,ERBB3,JAK2,INSL6,NRG1,TUBB	rs5942873,rs2292239,rs2149556,rs41359646,rs8233	2272.82
	1830	ANKS1B,JAK2,INSL6,PTPRN2,LRP2,STAM2,JAK1	rs11110048,rs10119004,rs1982126,rs2673172,rs41449048,rs11576886	2299.81
	1970	HTR2A,JAK2,INSL6,AGTR1,FARP2,CHRM3,C1orf112,SCYL3	rs17289304,rs2149556,rs2131127,rs2933249,rs10192057,rs10925994,rs1062976	2313.86
	5877	MBIP,STAM,JAK2,INSL6,GRB10,HECW2	rs41479848,rs2182158,rs12340895,rs6593182,rs41357946	2150.06
	6331	JAK2,INSL6,TEC,ATIC,JAK1,CCR5	rs2149556,rs11942525,rs41501252,rs2230587,rs3136536	2259.64
	6823	PRKCQ,JAK2,INSL6,PTN,PIK3CB,ALK	rs677986,rs10119004,rs6977749,rs6784610,rs3885975	2317.55
	6928	GFRA1,JAK2,INSL6,MKLN1,GDNF,SOAT1	rs7907314,rs2149556,rs13221321,rs2910797,rs1475798	2321.57
	11343	CUL4B,DTX3,JAK2,INSL6,LYN,CCR5	rs5909732,rs755289,rs2149556,rs12675846,rs3136536	2271
	13789	JAK2,INSL6,PIK3CB,ALAS1,ALK	rs10815144,rs6784610,rs9821694,rs564455,rs352166,rs4075919,rs6547920	2303.09
	13812	DLGAP1,PITPNM3,INSL6,JAK2,PTK2B,SORBS2,SLC2A1	rs11662259,rs4541125,rs10118930,rs17425819,rs17425637,rs1316370,rs6858544,rs3820546	2303.95
	14143	IGF1R,ANKS1B,DENND5B,JAK2,INSL6,GRB10,LRP2	rs1317459,rs7980447,rs2617191,rs2149556,rs2282929,rs11887007	2313.87
	18738	PPM1A,JAK2,INSL6	rs7154773,rs10142834,rs7158657,rs8011227,rs2149556	2236.1
TYK2	12528	RIPK4,TYK2,PROSER2,TFB1M,RNF13	rs3787962,rs12720218,rs7921553,rs41334651,rs41448248	2086.11
	13020	TYK2,BRCA2,MCPH1,RNF13,NCKAP5	rs280500,rs206079,rs1975622,rs41448248,rs41509345	2210.72
STAT1	2722	PRKCB,NCAM1,KIAA1217,PFKP,TRPM3,EGFR,CTDSPL,MIR26A1,STAT1,EXOC6B	rs400066,rs2362212,rs16924738,rs10795002,rs649375,rs17172432,rs7372209,rs16833155,rs2222142	983.051
	2731	PRKCB,IGF1R,PTPRD,NRG1,CHCHD3,EGFR,DSE,STAT1	rs16973090,rs8027457,rs1323585,rs776385,rs10238727,rs17172432,rs17077864,rs16833155	983.788
	2744	WWOX,ERLIN1,PTPRD,EGFR,PDE8B,WDR41,APBB2,STAT1,MROH7-TTC4,TTC4	rs2550692,rs2738560,rs12253348,rs11792435,rs6965469,rs335635,rs4631085,rs16833155,rs41528549	984.673
	2768	SNX29,OPCML,NCAM1,PLEKHA7,GRID1,PTPRD,EGFR,SNX9,AGAP1,STAT1	rs4781186,rs510960,rs1245084,rs2353369,rs1870161,rs10816182,rs4140770,rs9364671,rs12616076,rs16833155	985.958
	2846	DYRK1A,TLK2,AP2B1,AMOTL1,KIAA1217,XPO7,WWTR1,STAT1,GFPT1,SPTBN1	rs2835730,rs12451705,rs10491115,rs7113554,rs16924863,rs17296501,rs10513356,rs16833155,rs4592895,rs6730876	988.632
	2867	PTPRT,DCUN1D5,PSD3,EGFR,CTDSPL,HECW2,STAT1,CACHD1	rs1569968,rs4404341,rs540266,rs919149,rs11203969,rs17172432,rs6789468,rs10197389,rs16833155,rs10493361	989.283
	2884	RUNX1,PRKCB,SNX29,GRID1,EGFR,SNX9,STAT1,CTNNA2,SPTBN1	rs968625,rs16973090,rs16959878,rs1870161,rs4140770,rs9364671,rs2281996,rs16833155,rs2941752,rs4258834	989.646
	2888	ELMO2,PPP2R1A,AP2B1,USP10,GRID1,NTRK2,EGFR,MAML3,MGST2,SNCA,STAT1	rs2260959,rs10520481,rs10491115,rs12932018,rs12221324,rs3758316,rs4140770,rs6819304,rs2119787,rs16833155	989.75
	2912	USP10,CAND1,DCUN1D5,ARNTL,STAT1,CCDC93,SERBP1	rs12932018,rs12580790,rs540266,rs1868049,rs2166693,rs16833155,rs17512698,rs12561767	990.307
	2915	DCC,SNX29,NCAM1,LMO2,TPK1,EGFR,CASP3,ZFYVE28,CASP10,STAT1	rs7240443,rs16959878,rs2362212,rs4756076,rs2056811,rs6965469,rs2720376,rs2148777,rs16836872,rs16833155	990.382
	2944	SNX29,GRIK4,PTPRD,EGFR,HECW2,STAT1,CTNNA2,SPTBN1	rs4781186,rs7949440,rs10816182,rs17172432,rs6728249,rs10197389,rs16833155,rs3770375,rs12624153	990.935
	2952	PLCG2,SNX29,TPP2,NTRK2,PTPRD,SLC7A2,EGFR,CD83,ATP2B2,STAT1	rs6564925,rs16959878,rs1927014,rs3758316,rs10759006,rs2588223,rs6965469,rs9396472,rs958915,rs16833155	991.078
	2971	PTPRT,MYO1D,IGF1R,NCAM1,EGFR,GHR,PID1,STAT1,EXOC6B,VAV3	rs208250,rs16967654,rs4966009,rs1245084,rs6960438,rs1509460,rs2215598,rs16833155,rs2222142,rs7521681	991.275
	2972	PIK3R5,SNX29,EGFR,TNS3,SNX9,CDKAL1,CTDSPL,STAT1,DNM3	rs4791771,rs4781186,rs4140770,rs6958978,rs2281996,rs4077405,rs6789468,rs16833155,rs16843675	991.324
	3012	WWOX,RBFOX1,RPH3A,CAND1,ATXN1,FBXL17,STAT1,KLHL12	rs2458029,rs8049985,rs11066435,rs12580790,rs2143452,rs172305,rs16833155,rs12089566	991.949
	3025	PLCB1,PRKCA,PLCG2,SRRM4,EGFR,TNS3,DDX60,STAT1,MTOR-AS1,MTOR	rs4319991,rs8082010,rs6564925,rs11064652,rs6960438,rs6959554,rs603694,rs16833155,rs1057079	992.052
	3066	PRKCB,SART3,CAND1,TENM4,ARNTL,FN1,STAT1,AMPD1	rs16973090,rs3815660,rs12580790,rs1790547,rs7925101,rs7934480,rs1250214,rs16833155,rs2268699	992.581
	3088	RUNX1,CYYR1,CYYR1-AS1,YAP1,KAT6B,ERP44,INTS9,ARID1B,STAT1	rs9976623,rs183414,rs1895916,rs4746251,rs1529192,rs17059413,rs17054622,rs16833155	992.786
	3089	AP2B1,NRP1,AGR2,OSBPL10,TGFBR2,STAT1,ATF3	rs10491115,rs225245,rs10827221,rs2272246,rs9843448,rs3773644,rs16833155,rs4951625	992.789
	3099	RIN2,GRID1,ABCA1,ATP6V1H,EGFR,TNS3,HECW2,MYO1B,STAT1,CTNNA2	rs911379,rs11201775,rs2066715,rs41321146,rs4140770,rs6958978,rs6728249,rs4853578,rs16833155,rs3849389	992.933
	3104	FLI1,SMARCA2,ANK1,STAT1,SLC9A2,SPTA1	rs13377434,rs7042986,rs1362888,rs2355254,rs16833155,rs12465392,rs17027736,rs863931	993.042
	3112	PTPRT,PPP2R1A,NCAM1,NELL1,ABCA1,EGFR,ATXN1,DDX60,APBB2,STAT1	rs1569968,rs10520481,rs1245137,rs7924759,rs3890182,rs4140770,rs9477178,rs11723488,rs7683746,rs16833155	993.107
	3122	ZBTB16,GSN,TAB2,FN1,STAT1,PRKCE	rs621388,rs16910520,rs4897094,rs1898536,rs16833155,rs3754568,rs6760363	993.204
	3172	SV2B,NEDD4,STARD13,YAP1,FOXO3,NEDD9,SMAD1,STAT1	rs16945273,rs11073980,rs10518825,rs17079556,rs1895916,rs4946936,rs6457206,rs943008,rs6829932,rs16833155	993.722
	3181	ELMO2,SRRM4,TRHDE,NRG1,EGFR,STAT1,NCK2,SPTBN1,FCRL2	rs2260959,rs1525949,rs17111496,rs2976526,rs17172432,rs16833155,rs6543344,rs4258834,rs12408952	993.819
	3224	ZBTB7C,PIAS1,FLI1,PPARGC1A,LSM3,STAT1,SP3,ATF3	rs1944573,rs12905763,rs7951996,rs6843153,rs2607744,rs16833155,rs7589313,rs4951625	994.205
	3308	PHC1,GRIK4,ACTA2,KCNMA1-AS1,KCNMA1,KIAA1217,TRPM3,CHCHD3,EGFR,STAT1	rs1805740,rs12226536,rs17114302,rs880864,rs16924067,rs4745062,rs7045063,rs10238727,rs17172432,rs16833155	995.14
	3321	CTNNBL1,SPECC1,RNF169,HECW2,STAT1,CAPZB	rs4811211,rs4924808,rs505688,rs6434848,rs16833155,rs924519	995.282
	3360	CEP128,PLEKHG1,PALLD,EPHB1,CEP63,STAT1,SPTBN1	rs2195103,rs9384573,rs3890793,rs1984630,rs16833155,rs6545421	995.668
	3417	PIAS1,STAB2,ETV6,FLI1,ARNTL,ARID1B,STAT1,EPAS1,PRKCE	rs12905763,rs11111725,rs12299673,rs3819826,rs2166693,rs7925101,rs17054622,rs16833155,rs6758592,rs6743144	996.18
	3492	RUNX1,MYO5C,FLI1,YAP1,FAM120A,ARID1B,STAT1,CAPZB	rs2834695,rs4776027,rs587862,rs1895916,rs7873803,rs17054622,rs16833155,rs4912105	996.734
	3554	PTPRT,SNX29,KIAA1217,PIP4K2A,NTRK2,EGFR,STAT1,MIR556,NOS1AP,IFI16	rs1569968,rs168412,rs16924738,rs12261508,rs3758316,rs17172432,rs16833155,rs347287,rs1772414	997.34
	3594	DLST,CCND2,ACO1,USP13,STAT1	rs2300599,rs3217805,rs13292540,rs2879588,rs16833155	997.771
	3682	WWOX,MYO5C,COL4A1,ERLIN1,ANK1,COL8A1,STAT1,SPTBN1,PRKCE,TSNAX-DISC1,DISC1	rs7204203,rs4776027,rs16975617,rs10509741,rs2355254,rs1965397,rs16833155,rs4258834,rs609573,rs9432024	998.455
	3693	PLCB1,ZBTB16,STAT1,SPTBN1,PRKCE	rs2273189,rs583200,rs16833155,rs6545421,rs4953292,rs6760363	998.509
	3729	RBBP6,KIAA1217,LAMB1,EGFR,AVL9,LSM5,TRAF3IP1,HECW2,STAT1	rs9939968,rs16924067,rs3893568,rs6965469,rs9655340,rs10205543,rs41351547,rs16833155	998.808
	3918	KLHL14,TTC5,CAND1,FBXL17,STAT1,KLHL12	rs12456996,rs2318864,rs12580790,rs172305,rs16833155,rs12089566	1000.61
	4000	DPF3,SMARCA2,ARID1B,STAT1,NEUROD1,SPTBN1,EPAS1	rs2526941,rs7042986,rs17054622,rs16833155,rs1801262,rs4258834,rs6758592	1001.41
	4172	ARNT2,SOX5,LMO2,STAT1,TUFT1,SSBP3	rs1979026,rs560642,rs4756076,rs16833155,rs12037928,rs2073109	1003.26
	4252	ENOX1,ZBTB16,LRIG1,STAT1,PRKCE	rs7331003,rs510358,rs12488296,rs16833155,rs1375054,rs4953283	1004.43
	6430	LZTR1,SHOC2,SMARCA2,STAT1	rs178293,rs17128194,rs6475522,rs7030689,rs2030171	2280.99
	11165	PTPN2,SNN,BAG3,ELMO1,TFB1M,STAT1	rs8090599,rs8191323,rs196328,rs17170851,rs10488031,rs41334651,rs16833157	2200.26
	12558	PPARA,PTPN2,TFB1M,STAT1	rs4253764,rs7234029,rs41334651,rs10208033	2098.91
	18811	PPARA,LZTR1,AKAP13,STAT1,SH3RF3,RANBP2	rs4253764,rs178293,rs4843075,rs1914408,rs6718902,rs6759953	2247.41
	18872	PPARA,LZTR1,DOT1L,STAT4,STAT1	rs4253764,rs178293,rs2864419,rs1584945,rs1914408	2254.76
STAT3	1268	STAT3,ARHGEF12,CD44,HIVEP1,MAP3K13	rs8069645,rs41334351,rs11607862,rs17608937,rs6799311	2183.96
	1375	PPP2R1A,STAT3,NOD2,KAT5,CDK5RAP2,IK	rs10520481,rs2306580,rs41449646,rs487264,rs10818463,rs801399,rs2245643	2216.59
	1390	STAT3,BICD1,ZFPM2,DOCK4	rs3816769,rs792474,rs16873564,rs7003141,rs41403747	2220.9
	1531	ZFPM2,MAP3K13,IFNAR1,STAT3	rs7003141,rs6799311,rs2252931,rs8069645,rs16873564	2251.65
	1546	STAT3,ZFPM2,FBXW7,MAP3K13	rs4796793,rs16873564,rs7003141,rs1356300,rs6799311	2254.93
	1563	STAT3,ZFPM2,MAP3K13	rs8078731,rs16873564,rs7003141,rs16873557,rs6799311,rs6779106	2257.53
	1860	EIF2S2,ASXL1,STAT3,MAPK8IP1,MAP3K13,MBD5	rs2235596,rs2424878,rs3809758,rs8074524,rs1554338,rs6799311,rs16828691	2303.27
	2069	HMOX1,SULT2B1,STAT3,PLA2G4E,TBC1D22B,SULT1B1,IL1RN	rs9306300,rs2544796,rs8074524,rs1668541,rs195422,rs12510817,rs4251961	2319.49
	6000	PTPN2,STAT3,TFB1M,CCR5	rs8090599,rs1026916,rs41334651,rs3136536	2178.55
	6470	STAT3,MMP2,COL4A2,TNPO3,RNF103-CHMP3,CHMP3	rs2306580,rs1053605,rs750597,rs2305325,rs1036940,rs4832294	2287.74
	6514	CACNG2,STAT3,ZFPM2,MTA3,TCF20	rs9622424,rs17405722,rs2306580,rs13279114,rs41515446,rs134871	2293.84
	6521	STAT3,BICD1,PTK2,ZFPM2,MTA3	rs7211777,rs3850980,rs7016497,rs10505080,rs41515446	2294.9
	11276	STAT3,ZFPM2,MAP3K13,CCR5	rs3785898,rs17220900,rs16873564,rs7003141,rs6799311,rs3136536	2238.88
	11279	STAT3,ZFPM2,MTA3,CCR5	rs744166,rs17220900,rs16873564,rs41515446,rs3136536	2239.91
	12308	RPTOR,TRIM25,STAT3,SORCS2,ZDHHC14	rs1126064,rs2171023,rs2525997,rs744166,rs4330351,rs17165379	1998.54
	13285	STAT3,UBE3B,CHN2,RAC1,IQGAP2,F2RL2,ARHGAP15	rs17405722,rs41444250,rs10225341,rs836472,rs2069698,rs2069662,rs13403353	2258.43
	13390	STAT3,GBF1,NACC2,ZFPM2,OXER1,MTA3	rs17405722,rs17780834,rs1717453,rs16873564,rs2278582,rs41515446	2274.72
	13395	STAT3,FAM219A,ZFPM2,MAP3K13,MTA3	rs1053005,rs1126119,rs16873564,rs6799311,rs41515446	2275.97
	13455	STAT3,AMBP,ZFPM2,MTA3	rs744166,rs2251680,rs16873564,rs41515446	2282.87
	13543	STAT3,BICD1,JAK2,INSL6,ZFPM2,CCDC88A,SLC2A1,LUZP1	rs744166,rs41521147,rs12340895,rs16873564,rs2589111,rs3820546,rs12408468	2290.45
	13795	STAT3,CYLD,E2F7,BICD1	rs744166,rs7342715,rs2369464,rs1798588	2303.27
	13821	STAT3,ACACA,HPD,BICD1,OGDHL,HIVEP1,ALK	rs7211777,rs2106772,rs2707070,rs1872829,rs7893806,rs9296244,rs4525647	2304.35
	13882	MTMR1,STAT3,ERBB2,ROR2,PPM1B,DUSP10,MOV10	rs6627324,rs744166,rs4252612,rs10992063,rs5024499,rs10863650,rs4839257	2306.16
	16281	MORC4,IL1RAPL1,ACE2,BMX,STAT3,PTPRD	rs6622129,rs5972125,rs5935991,rs3809758,rs1865340	2254.55
	16282	MORC4,ACE2,BMX,STAT3,MYOF,PRDM1	rs6622129,rs5935991,rs1026916,rs701881,rs1883230	2254.69
	19096	STAT3,ZFPM2,MAP3K13,MTA3	rs4796793,rs1470684,rs9886652,rs6799311,rs41515446	2283.27
	19485	STAT3,CDKAL1,RHOH,BOC,LRIF1,LCK	rs1026916,rs1459047,rs2280307,rs4682479,rs1712675,rs695161	2310.52
STAT4	6620	CLDN2,PIAS2,CCDC103,FAM187A,GFAP,PHC1,NAV2,STAT4	rs5917027,rs8086286,rs3744473,rs4883197,rs11025328,rs7573527	2306.45
	18872	PPARA,LZTR1,DOT1L,STAT4,STAT1	rs4253764,rs178293,rs2864419,rs1584945,rs1914408	2254.76
STAT5A	1782	STAT5A,SMARCA2,RUNX2,RNF13,EPAS1	rs7217728,rs7030689,rs9472487,rs41448248,rs4953345	2291.45
	19271	STAT5A,GRIP1,KDM4C,JAZF1,PPARG	rs7217728,rs10878499,rs10975884,rs10975858,rs864745,rs11128597,rs6785890	2301.63
	19345	STAT5A,SLA,TG,ERBB4,CD247	rs7217728,rs2741205,rs2177296,rs180194,rs10932374,rs863455	2305.11
