# Supplementary material for: Heritability and Transcriptional Impact of JAK3, STAT5A and STAT6 Variants in a Tyrolean Family
Source: Int J Mol Sci. 2026 Jan 16;27(2):913. doi: 10.3390/ijms27020913 (PMC12842485; doi:10.3390/ijms27020913)
Supplement: Supplementary file 1 [file ijms-27-00913-s001.zip › Supplementary Table S3. new RNA-seq.xlsx]

## Sheet: I-1
Gene	mean_Con	mean_I-1	log2FoldChange	pvalue	padj		Gene Set Name	FDR q-value
C4BPA	13.2437	982.91	6.20884	2.46866e-30	1.44787e-26		Regulation of response to stimulus	1.25e-06
DAAM2	88.8986	710.794	3.16981	3.63071e-10	3.54902e-07		Apoptotic process	2e-06
TKTL1	73.5287	461.919	2.69404	1.59136e-05	0.00230452		Regulatio of catabolic process	2.15e-05
PTGDS	126.298	710.794	2.61421	2.52853e-09	1.85373e-06		Regulation of signaling	3.66e-05
TPST1	274.79	1276.33	2.21605	2.26998e-08	1.33135e-05		Homeostatic process	0.000143
S100P	339.236	1359.61	2.00527	8.1727e-10	6.84756e-07
DFNB31	172.995	681.743	1.98496	4.6405e-06	0.000877952
FLJ45079	96.4986	359.271	1.90827	0.000111383	0.00901047
DDIT4	404.163	1297.64	1.90247	1.12346e-06	0.000274547
SESN2	508.456	1642.38	1.80313	8.17198e-10	6.84756e-07
B3GAT1	134.695	468.698	1.79874	0.000895757	0.0410439
CLEC12B	127.563	417.374	1.75129	4.45112e-05	0.00483441
CLEC12A	2114.69	6493.99	1.71405	1.53879e-08	1.00278e-05
MIR22HG	1339.23	4190.2	1.69029	6.12922e-11	6.53598e-08
NR4A2	1009.09	3139.5	1.66904	4.23568e-09	2.92262e-06
SOCS3	837.537	2619.48	1.66266	4.33471e-07	0.000137254
LOC102723809	129.574	398.006	1.64029	0.00071392	0.0350388
TSC22D3	6663.51	19488.7	1.62047	3.07181e-12	6.00539e-09
FOSB	3576.13	10455.6	1.5675	4.72981e-12	7.92581e-09
LOC100130476	487.604	1354.77	1.56067	1.03814e-06	0.000270609
ATG2A	5185.83	14184.9	1.54422	2.21108e-07	7.85938e-05
G0S2	3300.85	8654.45	1.52375	7.44967e-07	0.000213133
CRISPLD2	2145.03	6049.5	1.49822	3.81068e-08	1.94344e-05
SNORD12B	254.39	698.205	1.49556	9.62466e-05	0.00806409
GZMH	410.2	1122.36	1.4841	0.000743276	0.0357429
KIAA1671	197.571	548.106	1.47863	0.000469286	0.025723
CSRNP1	4065.35	11035.7	1.47435	2.26875e-11	2.95693e-08
PAM	843.084	2223.41	1.4203	0.000104659	0.00852537
CACNA2D2	285.173	749.53	1.41706	8.8872e-05	0.00755412
TNFAIP3	3581.75	9497.92	1.41064	9.38e-10	7.33516e-07
CNTNAP3	2379.01	6287.72	1.40883	8.72632e-07	0.000238046
COL6A2	398.127	987.752	1.39787	1.2746e-05	0.00196725
LOC101927472	453.602	1163.03	1.3908	5.84338e-06	0.00108798
PPP1R15A	5412.78	13452.8	1.36176	4.85769e-11	5.69806e-08
KLF10	1639.3	4048.82	1.32771	1.9391e-06	0.000429162
JMJD6	1552.35	3858.04	1.3268	4.44641e-07	0.000137254
SLED1	551.635	1371.23	1.32372	1.12035e-05	0.00180023
LINC00612	472.268	1158.19	1.31927	0.000120041	0.00945021
LOC284454	611.682	1456.45	1.3058	2.00386e-05	0.00264104
CD63	912.98	2126.57	1.28993	2.82071e-06	0.000580471
FGFBP2	397.84	933.523	1.28742	3.96583e-05	0.00455381
TREM1	9656.34	23182.2	1.26488	7.43255e-06	0.00133513
FCRL6	629.052	1490.34	1.26202	7.27746e-05	0.00677497
RPS26	2569.16	3062.03	1.24429	2.388e-05	0.00295791
SMAP2	12310.4	29147.4	1.24389	1.14148e-07	4.61708e-05
KLRD1	829.046	1931.93	1.23922	4.15068e-06	0.000811457
DUSP2	541.36	1165.94	1.23725	0.00104664	0.0448801
CLEC1B	185.684	426.089	1.22283	0.001083	0.0452654
LOC148696	2258.07	5122.75	1.22015	4.10696e-07	0.000133818
TP53INP2	2235.04	5130.5	1.20327	9.28526e-07	0.000247537
ZFAND2A	720.363	1653.03	1.20226	1.30053e-05	0.00198119
TCTEX1D4	403.877	892.851	1.20086	0.000247679	0.0161404
MIR5194	374.077	857.989	1.19878	0.00102914	0.0444466
GRPEL1	368.554	837.653	1.19679	0.000337626	0.0199013
IRS2	4382.25	9548.27	1.18921	3.64683e-05	0.00423538
P2RX1	2004.92	4532.04	1.18508	5.38539e-05	0.00544574
YPEL5	5790.57	13100.3	1.18411	3.20111e-08	1.78805e-05
PLK3	2347.54	5187.64	1.1762	5.65516e-05	0.00566966
IER3	524.662	1168.84	1.17107	0.000419203	0.0236406
DNAJA1	1893.27	4165.99	1.16858	7.90459e-06	0.00138389
DDIT3	1216.92	2663.06	1.16578	4.22266e-05	0.00467617
ADGRG1	1829.12	3752.49	1.15676	2.95142e-06	0.000596899
ALOX5AP	2295.54	4909.71	1.14917	2.61103e-07	9.00806e-05
PHF13	305.286	663.343	1.14032	0.000968604	0.0435315
CAMKK1	441.548	949.985	1.14029	0.000452619	0.0251622
FKBP5	2750.91	5979.77	1.13588	2.4593e-06	0.000534214
CD69	562.398	1210.48	1.11846	0.000102481	0.0084063
ATP6V1D	492.812	1066.19	1.11694	0.000210584	0.0141151
IPO4	1745.28	3713.75	1.11691	0.000155186	0.0111677
C1orf21	464.755	985.816	1.11633	0.00094302	0.042709
AUTS2	641.066	1383.82	1.10986	8.0253e-05	0.00724094
CDK11B	1024.69	2205.98	1.10964	1.63773e-05	0.00234276
MPZL1	1515.09	3180.17	1.10199	0.000334218	0.0198264
PHACTR1	591.119	1261.81	1.09456	0.000662413	0.0328289
CLEC4E	1315.92	2796.69	1.08919	0.000292152	0.0180775
ZFP36	12886.2	27362.7	1.08615	2.70298e-05	0.00326866
A2M-AS1	941.783	1987.13	1.07682	0.00111885	0.0458885
CEBPB	1691.94	3380.63	1.07452	0.00015157	0.0109748
NKG7	1744.66	3287.67	1.06571	4.49315e-05	0.00483529
MAFF	564.814	1176.59	1.0612	0.00099774	0.0438333
CEBPD	2451.11	4953.29	1.05938	4.96433e-05	0.00515324
IRF2BPL	1637.92	3325.43	1.05921	8.4551e-06	0.00143737
TOB1	1778.16	3635.32	1.04894	2.60065e-05	0.00317766
MCL1	28141.9	58044	1.04514	1.66499e-07	6.30012e-05
THAP9-AS1	1155.37	2377.38	1.04148	2.14948e-05	0.00274059
SPATA2	482.172	982.91	1.03715	0.000776144	0.0370088
TRIB1	4227.89	8659.29	1.03396	9.40221e-06	0.00155335
LINC00528	3023.77	5919.73	1.03248	0.000232648	0.0154179
ITPRIP	6115.82	12470.9	1.03012	2.098e-05	0.00270435
PNPLA8	1562.39	3174.36	1.03006	1.78729e-05	0.0024802
CPT1A	1498.6	3044.6	1.0247	3.55527e-05	0.00417033
CDA	1035.9	2094.62	1.02432	0.000130713	0.00995626
SLC8A1	2041.46	4076.9	1.01081	0.000444688	0.024839
CCNL1	9864.35	19825.7	1.01024	1.88031e-05	0.00256466
CEACAM4	1236.62	2465.51	1.0025	0.000277026	0.0174705
TGFBR3	1514.3	3025.23	1.001	4.11943e-05	0.00464624
NTNG2	966.182	1860.27	1.0005	0.000334057	0.0198264
SHTN1	631.308	299.231	-1.02358	0.000730479	0.0354071
USP53	1113.91	447.394	-1.02888	0.000170743	0.0119929
FAM102A	3152.66	1517.46	-1.05445	6.94895e-05	0.00652089
CAMK4	1068.19	498.718	-1.06543	0.000121551	0.00950531
ARHGAP32	598.493	277.926	-1.08242	0.000537182	0.028502
CD79A	865.596	400.911	-1.08297	8.32632e-05	0.00738129
CCDC141	858.297	403.816	-1.08685	0.000990582	0.0436824
RNF157	683.085	310.851	-1.08702	0.00038683	0.0221342
ZNF780B	785.999	364.113	-1.09218	0.000124134	0.00957955
TESPA1	2229.35	975.163	-1.11181	1.91281e-05	0.002579
CD22	1203.04	539.39	-1.11207	7.95696e-05	0.00723528
SNED1	870.195	400.911	-1.11832	0.000340348	0.0199614
BIRC3	3135.35	1422.56	-1.12755	4.51313e-06	0.000867853
AFF3	1318.8	593.62	-1.13752	4.55854e-05	0.00486106
TCF7	7329.53	3246.99	-1.1398	3.02269e-06	0.000600951
LINC00861	3991.6	1670.46	-1.14749	5.7938e-07	0.000169903
CD79B	456.666	192.709	-1.15012	0.000663294	0.0328289
NBPF15	1281.4	575.22	-1.15576	1.33077e-05	0.00200127
NBPF8	1630.2	729.194	-1.16051	1.50629e-06	0.000346447
FCRL1	1957.17	832.811	-1.17077	4.71372e-05	0.00493678
BANK1	1359.62	598.462	-1.17871	2.55595e-06	0.000545114
MS4A1	2615.86	1136.88	-1.20223	5.61267e-08	2.63346e-05
KCNC3	327.679	140.416	-1.20315	0.00114086	0.0464662
CXCR5	450.288	193.677	-1.20336	0.000794168	0.0375629
OSBPL10	466.86	196.582	-1.20998	0.000477244	0.025917
HLA-DOA	556.391	237.254	-1.22302	0.000252999	0.016396
CD28	1843.7	765.992	-1.23315	8.94871e-06	0.00149955
FCMR	4261.85	1730.5	-1.25644	3.35436e-08	1.78849e-05
KIAA0125	677.358	280.832	-1.25802	6.04715e-05	0.00596076
CYSLTR2	467.024	184.961	-1.26705	0.000332985	0.0198264
CHMP7	2187.16	900.598	-1.26817	1.91059e-06	0.000429162
HIP1	3562.89	1471.94	-1.27544	8.29327e-06	0.00143059
PID1	746.464	301.168	-1.29182	0.000889877	0.0409343
VSIG1	274.819	105.554	-1.29427	0.00118939	0.0477791
FCRL2	559.71	211.108	-1.30779	8.55802e-05	0.00738129
RCAN3	1676.31	647.849	-1.30939	4.75392e-07	0.000142983
BACH2	2354.32	949.017	-1.31023	1.34568e-06	0.000315697
TTC39B	610.119	243.065	-1.31189	0.000102165	0.0084063
ZNF815P	454.157	182.056	-1.3172	0.000191284	0.0131214
NBEA	415.159	161.72	-1.31867	0.000465699	0.0256462
PAX5	1253.05	487.097	-1.32103	1.88208e-07	6.899e-05
POU2AF1	451.838	179.151	-1.32933	0.000143239	0.0106653
FAM129C	1066.1	411.563	-1.33342	7.79755e-07	0.000217775
PRNCR1	269.465	101.68	-1.33475	0.0012702	0.0493359
RIC3	246.145	96.8385	-1.34199	0.00107594	0.0452654
BLNK	290.719	114.269	-1.34514	0.000842617	0.0390668
ZNF546	291.762	107.491	-1.34749	0.00040954	0.0233199
NAPRT	541.873	210.139	-1.35867	0.000724738	0.0352746
MYO1E	401.711	155.91	-1.36481	0.000462856	0.0256099
NELL2	2045.33	733.067	-1.38732	4.13865e-08	2.02277e-05
COL19A1	461.928	175.278	-1.39619	0.000180622	0.012463
TTC9	694.92	261.464	-1.41038	6.27168e-06	0.00114948
LEF1	5287.17	1776.02	-1.41521	9.21378e-08	4.00287e-05
ADPRM	248.393	91.9965	-1.43197	0.000840764	0.0390668
LOC100506985	252.625	92.9649	-1.4424	0.000493971	0.0265793
MAL	360.522	126.858	-1.49815	8.55541e-05	0.00738129
EPHX2	374.446	129.764	-1.50442	0.000157798	0.0112864
SLC22A23	381.227	133.637	-1.50783	7.52447e-05	0.00694976
LRRC16A	492.548	166.562	-1.51717	4.37168e-05	0.00479251
CELSR1	233.549	81.3443	-1.52175	0.000611425	0.0310477
KANK1	329.131	110.396	-1.52231	0.000135917	0.0102199
OBSCN	2355.68	816.348	-1.52779	1.93593e-08	1.19518e-05
CD180	679.22	233.381	-1.53686	6.88646e-05	0.00651437
CACNA1I	827.264	283.737	-1.54125	1.33914e-06	0.000315697
PMEL	432.333	146.226	-1.54277	4.70589e-05	0.00493678
NAPSB	314.575	104.586	-1.56623	0.000150237	0.0109458
TMEM220	309.697	90.0598	-1.61829	2.0317e-05	0.00264799
LAMC1	173.73	55.1979	-1.61856	0.000978092	0.0435565
CPED1	385.758	123.953	-1.63595	1.44649e-05	0.00214776
TRABD2A	1717.88	529.706	-1.65095	9.56905e-08	4.00875e-05
AHNAK2	163.516	48.4192	-1.66035	0.000888015	0.0409343
IFITM3	3331.67	989.689	-1.70519	4.77302e-13	1.11975e-09
PTPRK	354.008	97.8068	-1.70604	0.000200791	0.0136935
TUB	195.865	54.2295	-1.84587	5.99625e-05	0.00596068
GCNT4	299.205	80.3759	-1.84635	6.53417e-05	0.00628244
IL24	423.862	115.238	-1.85541	2.84665e-07	9.54036e-05
EDAR	233.124	61.9766	-1.87673	6.38259e-05	0.00618742
CHRNB2	422.8	106.522	-1.9296	1.23147e-05	0.00192601
ADTRP	142.474	35.8302	-1.95245	0.000523636	0.0279193
AEBP1	204.816	52.2928	-1.96357	8.80541e-05	0.00753923
TMEM176A	197.085	50.356	-1.96438	0.00122341	0.0479951
LOC200772	325.896	73.5972	-2.0573	1.20165e-05	0.00190478
MICU3	141.258	27.1148	-2.18616	0.000263133	0.0167747
CR2	173.792	35.8302	-2.2227	2.39558e-05	0.00295791
LOC441081	379.468	56.1663	-2.22422	0.000820463	0.0383428
CCR7	3267.51	663.343	-2.23524	5.43597e-18	2.12546e-14
SIRPG-AS1	190.214	36.7986	-2.35011	0.000256828	0.0164622
CA6	332.584	55.1979	-2.38881	6.10399e-08	2.75384e-05
HLA-DQA2	197.016	35.8302	-2.45394	4.22569e-05	0.00467617
SLC7A8	169.765	18.3993	-2.58056	0.000297082	0.0182449
GSTM4	197.525	31.9567	-2.59063	7.51223e-06	0.00133513
LEF1-AS1	112.691	16.4625	-2.64684	8.08664e-05	0.00724094
SLC16A10	145.096	21.3045	-2.72379	1.95963e-05	0.0026121
DNAH6	133.804	16.4625	-3.01197	2.71645e-06	0.000569
MTUS1	185.596	13.5574	-3.67	1.09988e-06	0.000274503
MDGA1	271.57	21.3045	-3.6719	5.97026e-12	8.75389e-09
PRKXP1	1985.36	137.511	-3.80941	5.8909e-47	6.91002e-43
ALOX15	492.11	16.4625	-4.64834	1.90479e-15	5.5858e-12
NRCAM	161.592	4.84192	-4.78226	1.44193e-07	5.63793e-05
RNVU1-19	168.53	0.968385	-7.41282	1.08914e-06	0.000274503

## Sheet: II-3
Gene	mean_Con	mean_II-3	log2FoldChange	pvalue	padj
SLC35E2B	2652.08	5494.65	1.09932	0.000109493	0.0132103
NKG7	1744.66	3245.91	1.04727	6.08283e-05	0.00955972
ITGB3	4194.77	2085.96	-1.00514	0.000272417	0.0252824
TNFSF13B	1877.11	823.661	-1.04001	1.86201e-05	0.0056163
EIF2AK2	2497.89	921.136	-1.04608	2.35747e-05	0.00612005
IGSF6	2007.25	952.328	-1.06402	0.000362713	0.0307097
TLR6	4708.79	2224.37	-1.06616	4.08569e-06	0.00164313
P2RY13	5275.97	2371.56	-1.09516	8.22745e-05	0.0113445
DUSP6	7624.04	3378.47	-1.11892	2.77194e-06	0.00121613
IL1RN	1699.62	745.681	-1.12825	1.5777e-05	0.00507599
MGAM2	1170.41	505.894	-1.12937	4.41181e-05	0.008189
PLSCR1	1479.02	587.772	-1.12992	2.99302e-05	0.0065656
ZNF117	1831.54	824.636	-1.13348	6.5369e-05	0.00955972
EVI2B	16071.6	6499.61	-1.15254	1.25998e-05	0.00434333
CXCR2	22609	9840.07	-1.15642	2.5832e-05	0.00614653
TLR8	4558.63	1984.58	-1.16657	3.34472e-05	0.00701809
TNFSF10	4401.54	1748.7	-1.17806	3.86722e-05	0.00746529
MNDA	20408.5	8218.09	-1.19883	2.67462e-05	0.00614653
XAF1	3133.13	945.504	-1.21481	5.37577e-05	0.00955972
C9orf84	2044.1	847.055	-1.26068	9.84198e-05	0.0128371
MAFB	1273.5	506.868	-1.32059	1.87094e-07	0.000100324
IFIT1	2420.71	340.187	-1.43133	3.50541e-05	0.0070488
KCNJ15	8264.22	2938.86	-1.43749	2.11899e-07	0.000102263
IFIT2	5933.53	1488.44	-1.55216	1.57639e-08	9.50956e-06
PROK2	4710.96	1541.07	-1.55337	2.10348e-09	1.4502e-06
PTGS2	12262.5	4129.03	-1.56951	1.70449e-09	1.37098e-06
FOSB	3576.13	1165.8	-1.59739	3.87732e-12	3.74239e-09
FCGR3B	54385.1	17623.4	-1.62367	6.83997e-16	1.34858e-12
IFIT3	3837.57	630.661	-1.85087	6.01291e-13	7.25457e-10
EGR3	3211.48	849.004	-1.87233	8.38322e-16	1.34858e-12
PRKXP1	1985.36	308.995	-2.64137	2.6814e-26	1.29404e-22

## Sheet: III-3
Gene	mean_Con	mean_III-3	log2FoldChange	pvalue	padj		Gene Set Name	p-value	FDR q-value
RNA45S5	240.057	297.808	4.022	2.7594e-08	6.82224e-05		Zonula adherens	1.78e-07	0.00289
PVRL2	71.2514	968.888	3.76756	4.05803e-19	4.01461e-15		Cotranslational protein targeting to membrane sequence recognition	4.2e-07	0.00313
JUP	347.82	1423.69	2.07474	7.25486e-09	2.05064e-05		Signal recognition particle	5.79e-07	0.00313
RN7SL2	16256.1	33312.1	1.36256	2.97341e-07	0.000588319		Establishment of protein localization to organelle	4.72e-06	0.0128
RN7SL1	9741.87	19567.1	1.29834	2.5345e-06	0.00417897
MRVI1	2144.71	945.306	-1.17524	4.20341e-06	0.00639759
FCGR3B	54385.1	23515.4	-1.20756	1.87317e-09	6.1771e-06
PTGS2	12262.5	4515.64	-1.44038	3.10321e-08	6.82224e-05
EGR3	3211.48	1121.16	-1.47118	1.64066e-10	8.11552e-07
FOSB	3576.13	1233.68	-1.51574	3.48161e-11	2.29624e-07
H3F3AP4	1706.73	484.444	-1.81694	6.19873e-10	2.45296e-06
LOXHD1	191.051	38.4052	-2.23374	1.88677e-06	0.00339378
PRKXP1	1985.36	261.425	-2.88256	1.39138e-31	2.75299e-27
TAS2R43	87.5277	5.3902	-3.86773	3.31433e-05	0.0468409

## Sheet: III-5
Gene	mean_Con	mean_III-5	log2FoldChange	pvalue	padj		Gene Set Name	FDR q-value
C4BPA	13.2437	242.473	4.1896	3.28768e-14	6.21756e-11		Defense response to symbiont	1.93e-06
MAFIP	108.97	574.2	2.57915	3.30424e-06	0.000691964		NK cell mediated immunity	3.66e-06
LOC100133331	137.331	603.952	2.18806	9.65571e-08	4.95772e-05		Leukocyte mediated immunity	5.68e-06
TARP	466.08	1813.34	1.96102	2.78645e-06	0.000632356		Leukocyte mediated cytotoxicity	2.77e-05
NIPAL2	117.93	446.27	1.92156	4.94731e-06	0.000825546		Regulation of cell killing	0.000153
RPS26	2569.16	4657.57	1.84938	3.39584e-10	3.50296e-07
KLRC4	178.445	535.524	1.79442	4.11349e-05	0.00395558
BNC2	147.899	476.021	1.70086	6.87067e-05	0.00552919
MERTK	167.925	537.011	1.67779	0.000261936	0.0130359
RNASE2	240.95	711.056	1.67488	0.000155572	0.00905271
KLRD1	829.046	2525.89	1.62597	1.61078e-09	1.52313e-06
KIF16B	255.407	770.559	1.60106	4.05797e-05	0.00393553
GZMB	466.291	1310.55	1.50286	4.03026e-07	0.000152438
CLEC12B	127.563	333.215	1.42641	0.00101723	0.0318853
MKI67	194.085	477.509	1.41421	0.000232173	0.0121476
PTGDR	472.501	1239.14	1.39121	3.8027e-06	0.000695955
DTHD1	409.721	1054.68	1.39011	6.18424e-05	0.00512209
BEND2	384.046	972.868	1.37206	8.30782e-05	0.00598447
MYBL1	1622.14	4172.62	1.36314	1.1012e-08	8.33023e-06
CCL5	4179.48	10543.9	1.35489	4.67176e-07	0.000165658
GZMK	521.854	1325.42	1.34603	4.80961e-05	0.00447334
LSM3	193.373	458.17	1.33065	0.000697963	0.0253028
NCAM1	354.952	880.639	1.32939	3.2194e-05	0.00338246
TMEM220	309.697	687.255	1.3136	0.000219318	0.0117167
KLRF1	578.049	1432.53	1.31195	1.22235e-06	0.000374864
SH2D1B	357.15	856.838	1.29396	0.000239833	0.0124264
C1orf21	464.755	1099.31	1.27354	0.000169914	0.00964008
FGFBP2	397.84	904.44	1.24176	8.2017e-05	0.00598447
CX3CR1	3979.78	9184.23	1.20954	1.40588e-06	0.000389085
NPIPB3	2863.4	5752.42	1.18041	3.70863e-05	0.00369139
A2M-AS1	941.783	2116.81	1.16803	0.000419374	0.0178226
TGFBR3	1514.3	3396.11	1.16784	1.80317e-06	0.000481946
PYHIN1	995.455	2217.96	1.15559	2.3758e-05	0.00266913
LOC101928100	401.723	843.45	1.14143	0.000530118	0.0207422
HEMGN	768.319	1654.17	1.113	3.49107e-05	0.00353689
ADHFE1	363.866	776.509	1.09409	0.000847193	0.0287817
THRA1/BTR	501.329	990.719	1.0791	0.00108782	0.033004
SAMD3	858.79	1794	1.06445	0.000139409	0.0084592
C1orf162	1448.66	2868.03	1.06281	4.2172e-05	0.00398771
L3MBTL3	1043.72	2159.95	1.05924	1.28383e-05	0.00167443
SH2D1A	688.412	1408.72	1.05474	0.000145221	0.00871863
IMPAD1	1018.71	2067.72	1.04038	8.20025e-05	0.00598447
CHN2	408.606	840.475	1.04015	0.00107667	0.0328413
FCRL6	629.052	1276.33	1.03838	0.00116686	0.0346607
LOC100130872	449.782	897.002	1.03712	0.000492982	0.0196967
SNRK-AS1	408.415	780.972	1.02601	0.00124046	0.0356341
KLRG1	683.393	1380.46	1.02548	0.00103441	0.0321573
LINC01278	391.916	769.071	1.00948	0.00193442	0.0480304
KLF2	6470.98	3144.71	-1.00178	2.02321e-05	0.00239139
ZFYVE27	982.15	481.971	-1.00211	0.000186719	0.0102921
SSH3	620.853	306.438	-1.00309	0.00123253	0.0356143
FCGRT	3912.37	1893.67	-1.0033	2.9161e-05	0.00312161
LFNG	2360.32	1088.9	-1.02797	1.42263e-05	0.00181377
PSD4	6418.49	3107.52	-1.03113	4.64906e-06	0.000809417
HEXDC	785.779	379.329	-1.03125	0.000476468	0.019518
FBRS	5735.94	2741.58	-1.03654	2.55595e-06	0.000615366
CSRNP1	4065.35	1935.32	-1.03719	3.52622e-06	0.000691964
H1FX	676.171	307.926	-1.0372	0.000608582	0.0228921
FAAP100	507.107	240.986	-1.03836	0.00138418	0.0379263
ADORA2A-AS1	672.215	316.851	-1.04139	0.00191517	0.0476567
RAB11FIP4	2870.91	1393.85	-1.04255	4.05226e-05	0.00393553
ARFRP1	475.898	223.135	-1.0434	0.00191183	0.0476567
ZDHHC18	8808.52	4223.2	-1.04455	8.04882e-05	0.00598447
ODF3B	1482.41	718.494	-1.04507	0.00110461	0.0333351
EEF1D	2936.66	1377.49	-1.0474	3.34379e-06	0.000691964
FAM73B	528.839	243.961	-1.04784	0.00131131	0.0366553
UPF1	3000.26	1419.14	-1.04946	9.92689e-06	0.00142583
CYBA	3652.76	1713.68	-1.05632	6.28944e-06	0.000990428
HMHA1	13440.4	6298.35	-1.05709	1.66648e-07	7.27292e-05
MED25	2053.17	963.942	-1.06127	7.05545e-05	0.0055596
ATHL1	8370.84	3961.39	-1.06447	2.18355e-06	0.000550595
ZC3H3	1021.68	481.971	-1.06598	0.000150225	0.00887817
LRP10	8687.88	4096.76	-1.0666	1.4997e-05	0.00188442
C10orf54	16792.9	7878.15	-1.06976	7.01552e-05	0.0055596
SPTB	1486.9	664.942	-1.0722	6.62051e-05	0.00540453
PEX16	498.045	227.598	-1.07338	0.00091227	0.0297458
PARP10	1364.1	647.091	-1.07374	4.8911e-05	0.00448706
OSCAR	895.32	423.956	-1.07748	0.000105343	0.00694958
GNB2	4878.35	2262.59	-1.07991	4.40173e-06	0.000780413
MFSD10	895.949	407.593	-1.07995	9.48359e-05	0.00644373
C19orf38	619.526	288.588	-1.08099	0.001244	0.0356455
RCN3	891.461	415.031	-1.08312	0.000293722	0.0138643
ATXN7L3	2062.94	965.43	-1.08354	1.70211e-05	0.00209933
MMP25	10856.1	5081.52	-1.08572	2.04956e-05	0.00239756
PPDPF	867.641	403.13	-1.09052	0.000234551	0.0122085
SLC22A4	755.51	354.041	-1.09246	0.000819902	0.0281922
FKBP8	3362.36	1542.61	-1.09383	3.18385e-05	0.00337637
DAPK2	787.848	368.916	-1.09459	0.000361417	0.0159572
DYSF	14442.3	6762.47	-1.09501	0.000117678	0.00737915
RPLP1	4258.25	1883.26	-1.09536	4.57256e-07	0.000165658
TMEM115	573.959	264.787	-1.09747	0.000514362	0.0201954
INF2	1002.41	458.17	-1.09792	0.000761362	0.0267859
RPS19	3621.99	1597.65	-1.10099	5.45378e-07	0.000187527
ALDH16A1	542.089	236.523	-1.10199	0.000696263	0.0253028
JUND	3802.99	1663.1	-1.1022	2.69018e-06	0.000622969
TSC22D4	3691.01	1669.05	-1.11191	1.32839e-06	0.000389085
GSN	1749.65	804.773	-1.11236	4.93854e-05	0.00448706
GUK1	1253.8	560.812	-1.11441	2.15063e-05	0.00246497
SESN2	508.456	215.697	-1.12558	0.000354999	0.0157968
IER5	1016.07	407.593	-1.12699	5.06219e-05	0.00452289
TAGLN2	11823.9	5267.47	-1.12959	1.18216e-05	0.0015969
MFSD12	809.741	365.941	-1.13298	8.78483e-05	0.00621338
APOBR	3581.97	1600.62	-1.13329	6.37184e-06	0.000990428
CCDC88B	3974.27	1750.86	-1.13568	2.51685e-07	0.000105773
KCNQ1	1116.09	499.822	-1.13588	2.41054e-05	0.00268161
IRF2BPL	1637.92	725.932	-1.13642	3.64729e-06	0.000691964
MEGF6	2096.17	932.704	-1.1401	1.04124e-06	0.000337031
PIGQ	456.555	203.796	-1.14083	0.000819552	0.0281922
S100A9	24165	10697.1	-1.14414	4.3532e-05	0.00408229
KLHL21	1509.98	627.753	-1.14732	3.31165e-05	0.00340255
E4F1	557.653	243.961	-1.15467	0.000249638	0.0127024
ACAA1	977.27	428.419	-1.15662	2.198e-05	0.00249408
TCIRG1	7963.33	3471.98	-1.16013	3.07097e-06	0.000683261
LYL1	487.262	208.259	-1.16274	0.000772463	0.0270529
ARRDC2	1085.72	470.071	-1.16327	1.31852e-05	0.00170014
RBCK1	1920.31	856.838	-1.16426	2.51475e-06	0.000615366
FAM157C	1186.64	511.723	-1.1717	7.63938e-05	0.00581772
C19orf35	1435.82	611.389	-1.1762	0.00018592	0.0102921
NLRX1	496.14	217.185	-1.17652	0.000689229	0.0251469
LINC00528	3023.77	1277.82	-1.17937	3.32848e-05	0.00340255
CD63	912.98	383.792	-1.18021	4.18287e-05	0.00398771
LTB	1260.36	545.937	-1.18151	6.51084e-06	0.000998358
CACNA1I	827.264	362.966	-1.18597	0.000220968	0.0117167
BLK	553.916	239.498	-1.18739	0.000483854	0.0195598
CD79B	456.666	187.433	-1.19017	0.000597174	0.0226626
ATG16L2	8593.27	3690.65	-1.19264	1.06928e-06	0.000337031
OGFR	1579.67	681.305	-1.19567	4.033e-05	0.00393553
ATG2A	5185.83	2121.27	-1.19714	6.69748e-05	0.00542831
MIIP	412.186	177.02	-1.19872	0.000732308	0.0259575
WLS	1643.46	712.544	-1.20578	0.000435114	0.0181516
PTP4A3	719.044	306.438	-1.20909	0.00109207	0.0330447
CD82	1028.39	429.906	-1.21052	5.85733e-05	0.00494576
MAP3K11	3972.34	1657.15	-1.21414	1.04861e-07	4.95772e-05
PDLIM2	1710.32	715.519	-1.22172	1.39032e-06	0.000389085
MXD3	610.92	255.861	-1.23453	0.000125146	0.00775971
ORAI2	3562.99	1506.9	-1.23627	5.30666e-05	0.0046319
SH3TC1	814.824	322.802	-1.23719	0.000109847	0.00716342
IRF7	1399.21	584.613	-1.24102	1.82636e-06	0.000481946
NCLN	1193.24	487.921	-1.24303	1.01691e-05	0.00144237
TELO2	374.669	145.781	-1.24361	0.000909546	0.0297458
WNT4	371.184	154.707	-1.26285	0.000779599	0.0272188
HAPLN3	300.774	124.956	-1.26688	0.0017957	0.0455835
PLIN5	488.302	194.871	-1.26747	0.000604411	0.0228608
NUDT22	355.28	141.319	-1.2718	0.000560991	0.0215782
IRS2	4382.25	1733.01	-1.27275	1.20081e-05	0.00159773
CPTP	308.336	126.443	-1.27359	0.000986635	0.0313856
RABEP2	320.198	119.005	-1.28018	0.00121041	0.0353983
GAA	1765.69	709.569	-1.28038	6.18253e-05	0.00512209
RPL9	4380.85	1794	-1.28097	3.71991e-06	0.000691964
HSPA6	2040.67	830.062	-1.28836	7.25909e-05	0.00562514
HK3	2052.57	827.086	-1.29198	5.73037e-08	3.68156e-05
KLF16	813.096	315.364	-1.29322	5.03887e-06	0.000828639
TNNT3	373.92	151.732	-1.30015	0.00131154	0.0366553
LOC100289511	466.697	177.02	-1.30066	0.000160527	0.00924619
PRR7	507.564	197.846	-1.30745	9.57579e-05	0.00645156
ORM2	346.326	136.856	-1.30898	0.000835868	0.0285681
LIPN	425.664	169.582	-1.31277	0.000609273	0.0228921
TBC1D10C	2402.83	916.34	-1.32223	1.58193e-08	1.12188e-05
ADAM8	10351.8	4040.23	-1.32337	7.68231e-08	4.17913e-05
SNORD3A	578.212	217.185	-1.32529	0.000138467	0.00844726
LAMTOR4	683.838	263.299	-1.32597	7.21818e-05	0.00562514
REM2	534.286	209.747	-1.3371	0.000271548	0.0132243
LRWD1	827.431	322.802	-1.34485	5.16894e-05	0.00458219
CORO7	369.359	139.831	-1.34609	0.000489286	0.0196523
MAP3K10	302.162	116.03	-1.34912	0.00076248	0.0267859
ENTHD2	1158.79	438.832	-1.35068	8.88348e-07	0.000296473
C12orf57	456.058	178.508	-1.35082	0.000134741	0.00826434
TSSC4	467.653	171.07	-1.3529	8.94423e-05	0.00625606
SLC19A1	2421.02	926.753	-1.35408	3.2775e-07	0.000128241
PPP1R35	319.303	119.005	-1.36573	0.000376813	0.0165725
LIME1	506.903	185.946	-1.37019	5.01917e-05	0.00452004
MMP9	1609.06	620.315	-1.37511	3.46024e-06	0.000691964
CD52	1016.89	359.991	-1.37526	1.35855e-06	0.000389085
ALPL	6195.83	2375.64	-1.37981	4.93075e-06	0.000825546
GDPD5	428.764	163.632	-1.38668	0.000169755	0.00964008
NUDT16L1	358.858	127.931	-1.38886	0.000245962	0.0125717
ESRRA	424.748	154.707	-1.40591	0.000147674	0.00877305
KCNH3	223.385	83.3037	-1.41067	0.00131151	0.0366553
HSPA7	767.047	279.662	-1.41593	0.000326396	0.0148916
MAFK	535.386	188.921	-1.42771	2.08293e-05	0.00241173
FAM195B	251.099	83.3037	-1.43589	0.00116528	0.0346607
AVPR2	253.866	92.2291	-1.43667	0.00105766	0.0325238
ASPRV1	365.212	129.418	-1.44707	0.000325656	0.0148916
UNC5A	310.744	113.055	-1.4586	0.000256306	0.0128841
C9orf16	273.853	93.7166	-1.48614	0.000398767	0.0171394
FCGR2B	486.793	172.558	-1.49312	0.000140399	0.00847398
SCARNA2	1619.75	520.648	-1.50355	1.52238e-07	6.90978e-05
ZNF219	217.396	74.3783	-1.52331	0.00123663	0.0356143
SIVA1	227.023	71.4031	-1.53303	0.000826247	0.0283245
BBC3	323.035	102.642	-1.54495	9.31809e-05	0.00640802
WASH3P	294.385	95.2042	-1.60112	0.00096536	0.031031
APRT	413.709	127.931	-1.60729	1.07824e-05	0.00149204
SPATA2L	423.491	130.906	-1.61829	0.000116233	0.00737915
COL18A1	3607.96	1072.53	-1.64015	1.59245e-11	2.00773e-08
RHPN1	262.9	83.3037	-1.65665	0.000284366	0.013574
CDC42BPG	266.647	81.8161	-1.68428	0.000226803	0.0119699
CNTNAP3	2379.01	725.932	-1.7058	5.99274e-09	4.85712e-06
TSPO	775.241	206.772	-1.71407	1.01719e-07	4.95772e-05
TULP2	188.971	43.1394	-1.71533	0.00121644	0.035483
MAMDC4	410.427	114.543	-1.7162	3.71435e-06	0.000691964
SERTAD1	224.296	63.9653	-1.71679	0.000360752	0.0159572
PPL	1330.32	391.23	-1.73284	5.84015e-08	3.68156e-05
HELZ2	4220.98	1251.04	-1.74586	2.53894e-15	5.76188e-12
CD177	161.708	46.1145	-1.75521	0.001969	0.0485702
PUSL1	168.147	47.6021	-1.77538	0.000509131	0.0201293
ITGB4	152.502	43.1394	-1.7814	0.00135744	0.0374765
CAPN10-AS1	136.575	38.6767	-1.79083	0.00145446	0.0390745
LINGO3	653.97	177.02	-1.8039	2.60312e-06	0.000615366
ACCS	570.08	160.657	-1.82369	1.21093e-05	0.00159773
TIGD3	237.289	65.4529	-1.82546	9.39061e-05	0.00641899
AURKAIP1	353.554	87.7664	-1.9215	2.06197e-06	0.000531754
MIR616	184.721	43.1394	-1.9227	0.000252784	0.0128051
PRSS33	175.876	46.1145	-1.93148	0.0012362	0.0356143
SCARNA10	990.776	214.209	-1.97367	4.25649e-09	3.71526e-06
SLC16A3	3659.17	831.549	-1.97368	3.41864e-13	4.84891e-10
EPHB4	517.267	127.931	-2.00715	7.68476e-08	4.17913e-05
NAPSB	314.575	75.8658	-2.02939	3.68606e-06	0.000691964
ZNHIT2	126.615	28.2637	-2.04489	0.00102423	0.0320165
S1PR4	1605.21	349.578	-2.06287	5.8479e-14	9.47944e-11
TNNI2	138.489	31.2389	-2.11068	0.000543776	0.0210588
RN7SL2	16256.1	2796.62	-2.21173	1.49152e-16	8.46215e-13
RN7SL1	9741.87	1663.1	-2.25814	6.00345e-16	1.70303e-12
ISG15	330.333	52.0648	-2.30836	3.96009e-06	0.000713256
RAP1GAP	408.035	80.3285	-2.33396	4.70799e-06	0.000809417
CITED4	143.032	26.7762	-2.35225	9.60883e-05	0.00645156
CA4	194.826	35.7016	-2.41342	0.000152569	0.00896996
LAMB3	119.307	20.8259	-2.43323	0.000192415	0.0105475
NPDC1	138.107	5.95026	-4.50939	3.23444e-07	0.000128241
LOC100272216	589.353	8.92539	-6.0239	4.86189e-16	1.70303e-12
LOC441081	379.468	2.97513	-6.46289	7.73436e-08	4.17913e-05
TSIX	225.693	1.48757	-7.06107	6.47653e-05	0.0053253

## Sheet: III-7
Gene	mean_Con	mean_III-7	log2FoldChange	pvalue	padj		Gene Set Name	FDR q-value
C4BPA	13.2437	571.777	5.42723	1.89604e-23	2.44229e-19		Myeloid cell development	0.00496
HERC2P3	155.912	513.107	1.82731	5.62407e-05	0.0219526		Cytoskeletal protein binding	0.0162
CLEC12A	2114.69	6984.62	1.81913	1.91984e-09	4.94589e-06		Erythrocyte development	0.0162
CLEC12B	127.563	432.561	1.80286	2.62888e-05	0.0141094		Poikilocytosis	0.0264
CA2	480.31	1354.36	1.69507	3.41993e-08	6.29316e-05		Cellular homeostasis	0.0269
MYL9	346.34	1082.9	1.6646	3.41085e-06	0.00292901
LTF	323.176	892.966	1.55984	5.04539e-05	0.0209644
CLEC1B	185.684	523.051	1.51862	4.70523e-05	0.0208993
XK	302.554	846.229	1.48434	1.29048e-05	0.00831131
SLC24A4	1659.36	4577.2	1.47179	1.48029e-07	0.000211862
ELOVL7	451.167	1180.35	1.42339	4.88361e-06	0.00387281
MAP1A	272.103	715.964	1.39605	5.85218e-05	0.0221712
DMTN	1103.57	2803.2	1.36528	7.72102e-08	0.000124318
ITGA2B	1180.91	2908.6	1.32538	5.95218e-07	0.000638917
SLC4A1	712.793	1681.52	1.31731	8.76108e-06	0.00593955
HCAR3	1679.96	4079	1.28077	1.54006e-06	0.00152596
TRIM58	1985.09	4690.56	1.25026	2.41201e-07	0.000282446
SLED1	551.635	1259.9	1.20156	6.79479e-05	0.0250068
TNS1	902.098	1999.73	1.17347	4.65382e-05	0.0208993
ADM	735.314	1635.78	1.15339	4.95245e-05	0.0209644
PFKFB3	2923.93	6266.67	1.09942	5.41189e-06	0.00387281
S100A9	24165	49788.3	1.07445	0.000120563	0.041935
DCAF12	2900.76	6083.7	1.07397	3.96891e-05	0.0189346
SLC25A39	1292.1	2631.17	1.07055	1.43141e-05	0.00877998
RAB27B	1157.4	2323.9	1.05224	2.79793e-05	0.0144161
SDPR	3734.95	7551.43	1.02981	5.32294e-06	0.00387281
FAM46C	4912.17	9861.41	1.02929	5.30788e-05	0.0213659
CCR1	4588.31	2159.82	-1.04096	1.86157e-05	0.0108995
HERC2P2	1372	576.749	-1.23552	1.9713e-06	0.00181374
LOC283788	483.23	128.277	-1.91129	5.19631e-09	1.11556e-05
LOC100272216	589.353	39.7758	-3.868	2.13875e-14	9.18307e-11
LOC441081	379.468	2.98318	-6.45899	7.32604e-10	2.35917e-06

## Sheet: II-5
Gene	mean_Con	mean_II-5	log2FoldChange	pvalue	padj		Gene Set Name	FDR q-value
CEACAM8	76.6681	947.928	3.6302	4.18442e-13	7.24144e-10		Myeloid cell development	8.34e-10
ALAS2	870.356	7529.38	3.13725	0.000251478	0.0194556		Erythrocyte development	1.09e-08
LTF	323.176	2469.8	3.02756	2.67327e-15	8.09599e-12		Defense response to other organism	3.63e-07
CA1	228.887	1822.36	2.99511	3.44001e-11	3.20556e-08		Erythrocyte homeostasis	1.08e-06
ABCA13	163.372	1123.03	2.78373	6.45631e-12	8.6902e-09		Homeostasis of number of cells	2.08e-05
MMP8	53.2433	363.174	2.77786	1.02161e-05	0.00171886
SLC4A1	712.793	4019.78	2.57466	2.72307e-18	1.64936e-14
BPI	106.295	566.379	2.41835	8.00501e-07	0.000235919
HEMGN	768.319	3943.04	2.3662	6.73495e-19	8.15872e-15
LCN2	107.979	550.166	2.35093	1.16644e-05	0.00193565
CRISP3	54.317	252.925	2.23571	0.00106722	0.0466724
MPO	61.6636	268.057	2.14661	0.000403234	0.0254103
OR2W3	74.4562	305.888	2.04426	0.000252149	0.0194556
SELENBP1	89.6451	338.314	1.95324	0.000355641	0.0237101
PDK4	310.916	1170.59	1.94575	3.70962e-06	0.000832191
BPGM	399.373	1529.44	1.93894	1.29037e-09	8.54946e-07
TNS1	902.098	3379.9	1.93065	1.88074e-11	1.89861e-08
SOX6	81.8603	301.564	1.88285	0.000728512	0.0366222
TRIM58	1985.09	7200.8	1.86866	1.09851e-14	2.21789e-11
GLRX5	265.755	963.061	1.85846	2.71629e-07	8.89328e-05
STRADB	1088.22	3569.05	1.73043	2.80677e-10	2.26675e-07
EPB42	111.637	367.498	1.72951	0.000279851	0.0207724
BNC2	147.899	464.777	1.66638	8.93234e-05	0.00932814
NFIX	256.215	810.657	1.66521	3.70164e-06	0.000832191
SNCA	2084.86	6309.07	1.61692	6.10506e-09	2.95827e-06
FAT4	106.199	306.969	1.5898	0.000949225	0.0437908
XK	302.554	896.046	1.56686	4.16602e-06	0.0009012
FAM46C	4912.17	14148.7	1.55009	1.13596e-09	8.54946e-07
BCL2L1	966.633	2761.64	1.53346	5.09146e-09	2.61469e-06
GYPC	838.855	2387.66	1.52869	3.19236e-09	1.84154e-06
FAM210B	819.187	2327.13	1.5109	1.68131e-07	5.9904e-05
SH2D1B	357.15	986.84	1.49775	1.91675e-05	0.00283165
YOD1	1664.81	4553.73	1.49411	1.29345e-09	8.54946e-07
MBNL3	3807.26	10692	1.48986	1.66908e-10	1.44423e-07
BNIP3L	6571.21	18265.7	1.47694	1.00681e-11	1.20073e-08
ANKRD36BP2	148.947	386.954	1.45617	0.000557608	0.0311284
CD24	256.073	702.57	1.45554	0.000199295	0.0165361
FSTL1	117.098	259.41	1.44815	0.00110206	0.0478506
NEIL3	423.6	980.355	1.38648	6.8627e-05	0.00762881
KLRF1	578.049	1498.09	1.37651	3.15586e-07	0.000100606
KLF10	1639.3	4186.23	1.37587	8.17945e-07	0.000235919
LSM3	193.373	469.1	1.36466	0.000466313	0.0277109
CXCL5	248.483	632.313	1.36443	0.000420618	0.0258648
BEND2	384.046	967.384	1.3639	8.64363e-05	0.00910512
SNX3	1417.84	3499.88	1.34453	5.18017e-09	2.61469e-06
LOC100133331	137.331	336.153	1.34275	0.00112346	0.0486058
MKI67	194.085	449.645	1.32747	0.000514981	0.029707
GZMB	466.291	1134.92	1.29528	1.20289e-05	0.00196917
SLC25A39	1292.1	3071.85	1.29396	1.54766e-07	5.68132e-05
CISD2	240.828	577.188	1.28736	0.000547738	0.0308618
NCAM1	354.952	854.973	1.28672	5.31246e-05	0.00624807
DMTN	1103.57	2647.07	1.2826	4.56466e-07	0.000141785
RAB2B	696.025	1690.49	1.28141	1.4815e-06	0.000373895
TMEM220	309.697	671.224	1.27955	0.000298722	0.0214482
SGMS2	417.947	970.627	1.22932	0.000383183	0.0247818
C1orf21	464.755	1059.26	1.22	0.000302865	0.0215193
LRRC37A	350.776	806.334	1.20554	9.9073e-05	0.0100855
DCAF12	2900.76	6657.12	1.20391	4.09356e-06	0.0009012
COBLL1	528.888	1217.07	1.20179	0.000400846	0.0254103
FBXO7	3673.68	8137.92	1.14921	5.99367e-06	0.00119028
ANK1	386.967	850.65	1.1464	0.000310602	0.0218757
MAFB	1273.5	2764.88	1.12694	5.06185e-06	0.00103931
JAZF1	1516.63	3292.35	1.12607	3.11213e-06	0.000725008
UBB	4060.64	8754.02	1.12064	5.89029e-07	0.000178387
C1orf162	1448.66	2978.89	1.11753	1.58525e-05	0.00240047
GSPT1	2434.92	5237.93	1.10508	9.99563e-07	0.000275198
MYBL1	1622.14	3414.49	1.07386	6.63869e-06	0.00125658
SIAH2	1132.63	2354.15	1.0593	2.78159e-05	0.00391817
KLF11	664.832	1384.6	1.05799	0.000106396	0.0104787
TMEM170B	1462.98	3032.94	1.05495	3.4078e-05	0.00443894
MXI1	1487.65	3083.74	1.05465	1.31343e-05	0.00212146
SNRK-AS1	408.415	793.363	1.04873	0.000901763	0.0423661
S100A12	1961.31	3938.71	1.01922	0.000606247	0.032786
RBM38	1880.21	3745.24	1.01501	7.0247e-06	0.00127011
PIP4K2A	6235.15	12380.4	1.00055	1.35615e-06	0.000349541
GCC1	875.196	416.137	-1.02008	0.000541363	0.0306752
PDLIM2	1710.32	809.576	-1.04354	3.0031e-05	0.00408536
TNRC6C-AS1	1236.67	585.835	-1.05584	0.000774127	0.0384335
ADAM8	10351.8	4825.03	-1.06727	1.39194e-05	0.00221867
ALDH16A1	542.089	242.116	-1.06827	0.00081383	0.039753
H1FX	676.171	299.403	-1.0777	0.000303764	0.0215193
SLC12A9	3035.53	1412.71	-1.07841	2.95086e-06	0.000700916
CD63	912.98	410.733	-1.08233	0.000134861	0.0123766
LINC00528	3023.77	1362.98	-1.08628	0.000122725	0.0115247
ABCG1	1127.83	528.548	-1.08995	0.000381941	0.0247818
LRWD1	827.431	384.792	-1.09142	0.000831043	0.0401086
CEBPA	525.556	233.469	-1.09472	0.000954332	0.0437908
ATG16L2	8593.27	3945.2	-1.09642	6.9583e-06	0.00127011
SLED1	551.635	256.168	-1.09659	0.000464164	0.0277109
TSPO	775.241	313.454	-1.11386	0.000321445	0.0223078
ALPL	6195.83	2850.27	-1.11703	0.000208686	0.0170813
GAA	1765.69	792.282	-1.12131	0.000408503	0.0254103
PARP10	1364.1	621.504	-1.13194	1.58153e-05	0.00240047
ZGPAT	410.664	183.749	-1.13567	0.000975338	0.0440867
HIST1H1D	921.94	404.248	-1.13852	0.000353761	0.0237101
SNORD3A	578.212	245.359	-1.14932	0.000733722	0.0367286
JUN	2602.58	1131.68	-1.16317	9.17782e-06	0.00158829
IFIT3	3837.57	1011.7	-1.16903	4.59937e-06	0.000977487
ITGB2-AS1	962.861	426.946	-1.17288	0.000173004	0.0147372
CSRNP1	4065.35	1754.26	-1.1789	1.23702e-07	4.68289e-05
APRT	413.709	171.859	-1.18142	0.000728574	0.0366222
TSSC4	467.653	192.396	-1.18341	0.000427179	0.0261356
MAFK	535.386	223.741	-1.18366	0.000281218	0.0207724
ORAI2	3562.99	1553.22	-1.19259	9.1685e-05	0.00949293
RPL9	4380.85	1905.58	-1.19392	1.50834e-05	0.00236739
PPP1R15A	5412.78	2255.79	-1.21444	6.36712e-09	2.96659e-06
KLHL21	1509.98	598.805	-1.21543	9.35658e-06	0.00159642
NUDT16L1	358.858	143.757	-1.22059	0.000891283	0.0423412
SH3TC1	814.824	326.425	-1.22108	0.000109379	0.0106856
LILRA6	2352.9	1005.21	-1.22598	2.31933e-07	7.80453e-05
ADM	735.314	313.454	-1.23026	2.93919e-05	0.00404607
CORO7	369.359	151.323	-1.23215	0.00106682	0.0466724
PTGS2	12262.5	5215.23	-1.23258	2.21556e-06	0.000536785
FFAR2	4412.82	1840.73	-1.25386	9.50325e-07	0.000267727
HSPA6	2040.67	831.194	-1.2864	6.86429e-05	0.00762881
LIME1	506.903	195.639	-1.29688	8.58677e-05	0.00910512
C12orf57	456.058	184.83	-1.30061	0.000173965	0.0147372
C17orf107	408.938	158.889	-1.3094	0.000239453	0.0188359
FAM157C	1186.64	458.292	-1.3308	6.12496e-06	0.00119286
ODF3B	1482.41	586.916	-1.33689	2.87502e-05	0.00400322
ASPRV1	365.212	139.433	-1.33954	0.000650005	0.0342355
PLIN5	488.302	183.749	-1.35226	0.000208188	0.0170813
IER2	6744.85	2541.14	-1.36057	2.65838e-08	1.19273e-05
AURKAIP1	353.554	128.624	-1.37008	0.000336928	0.02293
IRF7	1399.21	527.468	-1.38942	7.30386e-08	2.9493e-05
LOC100289511	466.697	164.293	-1.4083	3.27452e-05	0.00431169
BBC3	323.035	112.411	-1.41379	0.000217271	0.0175468
IFIT1	2420.71	341.557	-1.42553	3.94932e-05	0.00508958
SLC16A3	3659.17	1198.69	-1.44609	6.67068e-08	2.7865e-05
FCGBP	766.357	279.947	-1.44878	1.30493e-06	0.00034365
EPHB4	517.267	188.072	-1.45123	4.73298e-05	0.00567677
IFIT2	5933.53	1542.41	-1.50078	4.69678e-08	2.03203e-05
SCARNA2	1619.75	519.901	-1.50562	1.0978e-07	4.28993e-05
TIGD3	237.289	79.9848	-1.53619	0.000578655	0.0317187
ITPK1-AS1	743.448	249.682	-1.54929	0.000137449	0.0125192
S1PR4	1605.21	496.122	-1.55779	5.15206e-09	2.61469e-06
WASH3P	294.385	95.1171	-1.60244	0.000759319	0.0378535
SPATA2L	423.491	130.786	-1.61961	8.50755e-05	0.00910512
RN7SL1	9741.87	2479.53	-1.68195	1.34093e-09	8.54946e-07
HELZ2	4220.98	1293.81	-1.69737	9.13543e-15	2.21333e-11
OSM	536.179	142.676	-1.78423	6.77576e-06	0.00126279
MIR616	184.721	45.3968	-1.84911	0.000242416	0.018946
ITGB4	152.502	39.9924	-1.89068	0.000485302	0.0285089
RN7SL2	16256.1	3473.94	-1.89884	1.14474e-12	1.73343e-09
LOC100272216	589.353	154.565	-1.90974	4.43459e-05	0.00548169
SCARNA10	990.776	217.256	-1.9533	3.18522e-09	1.84154e-06
LINC00685	140.384	32.4263	-2.01308	0.000256532	0.0195448
ISG15	330.333	63.7717	-2.01575	2.24877e-05	0.00324304
CCDC154	130.918	30.2645	-2.04706	0.000392143	0.0250022
LOC441081	379.468	38.9115	-2.75373	5.27247e-05	0.00624807
PAX8	98.9472	11.8896	-3.02296	0.000229894	0.0182022
PAX8-AS1	432.766	21.6175	-4.29767	4.83915e-06	0.00101072
COL5A3	164.51	2.16175	-5.99062	2.08349e-07	7.21126e-05
MDGA1	271.57	3.24263	-6.38782	1.09031e-11	1.20073e-08

## Sheet: II-7
Gene	mean_Con	mean_II-7	log2FoldChange	pvalue	padj		Gene Set Name	p-value	FDR q-value
SCARNA10	990.776	3105.16	1.8839	2.12302e-09	6.00088e-06		Cotranslational protein targeting to membrane sequence recognition	7e-07	0.00783
RN7SL1	9741.87	27358.2	1.78188	1.05925e-10	3.49305e-07		Signal recognition particle	9.65e-07	0.00783
RN7SL2	16256.1	43465.1	1.74637	5.06605e-11	2.08665e-07		Regulation of epithelial ell migration	1.3e-05	0.0351
MMP9	1609.06	3939.92	1.29198	7.49796e-06	0.00989031
IRS2	4382.25	9671.42	1.2077	2.74078e-05	0.0301273
IFITM1	6103.89	2510.61	-1.05456	4.51869e-07	0.000812789
FOSB	3576.13	1609.26	-1.13231	7.26685e-07	0.00119818
RPS26	2569.16	502.597	-1.36272	5.14406e-06	0.00782925
IFIT1	2420.71	348.805	-1.39523	5.02484e-05	0.0497107
EGR3	3211.48	919.578	-1.75713	3.07402e-14	2.02742e-10
JCHAIN	617.306	144.279	-1.78588	1.58953e-08	3.49449e-05
IL5RA	467.346	121.289	-1.88865	6.61594e-08	0.000130903
ALOX15	492.11	93.5433	-2.14189	1.09797e-05	0.0135778
SLPI	166.925	27.7459	-2.49647	1.18646e-05	0.013809
COL5A3	164.51	8.72014	-3.97848	9.3232e-09	2.30586e-05
LRRC37A4P	2259.74	22.1967	-6.66918	1.03566e-67	2.04915e-63
TSIX	225.693	0.79274	-7.9691	6.53019e-06	0.00922902

## Sheet: III-8
Gene	mean_Con	mean_III-8	log2FoldChange	pvalue	padj
LSM3	193.373	501.521	1.46108	0.000176768	0.0138939
TMEM220	309.697	756.089	1.45131	3.99587e-05	0.00508945
NEIL3	423.6	982.372	1.38944	6.62559e-05	0.00717303
HEMGN	768.319	1880.98	1.29838	1.23096e-06	0.000444224
LRRC37A	350.776	856.176	1.29207	2.97417e-05	0.00436599
SH2D1B	357.15	842.033	1.26881	0.000300356	0.0177325
TRIM58	1985.09	4730.18	1.2624	1.85935e-07	0.000107359
EVI2B	16071.6	34600.6	1.25984	1.73578e-06	0.000578216
SUMO1P3	251.81	573.322	1.25099	0.00158072	0.0492468
SNRK-AS1	408.415	857.264	1.16048	0.000236147	0.0161045
ZNF154	419.842	825.715	1.14046	0.00150221	0.0476579
TNS1	902.098	1948.43	1.13598	8.17416e-05	0.00834236
SNX3	1417.84	2984.11	1.11453	1.31991e-06	0.000457268
CLEC12A	2114.69	4268.91	1.10881	0.000256943	0.0167794
C1orf162	1448.66	2950.38	1.10365	2.02144e-05	0.00350154
ELOVL7	451.167	945.384	1.10315	0.000415614	0.0209281
CDC42EP3	8649.98	17538	1.10079	6.53551e-07	0.00028302
COBLL1	528.888	1122.71	1.08537	0.00140166	0.0460917
GAPT	1328.22	2592.46	1.07559	0.000395211	0.0205409
MS4A1	2615.86	5477.57	1.06622	1.0366e-06	0.000400806
KLF10	1639.3	3355.08	1.05656	0.000154751	0.0125261
UBE2D1	1630.85	3312.65	1.02493	9.03294e-05	0.00889026
RAB27B	1157.4	2278.06	1.0235	4.67004e-05	0.00546583
MXD3	610.92	300.26	-1.00368	0.00142502	0.046225
CCDC57	610.255	299.172	-1.00924	0.00145923	0.0469244
FES	1247.18	588.553	-1.01057	0.000898515	0.0352128
RPLP1	4258.25	1993.03	-1.01363	2.69967e-06	0.000806271
PTGS2	12262.5	6062.86	-1.01532	9.61414e-05	0.00925201
CCDC88B	3974.27	1902.73	-1.01568	3.4958e-06	0.000941165
IFIT2	5933.53	2152.95	-1.01965	0.000198211	0.0147675
FAM73B	528.839	246.953	-1.03025	0.00131252	0.0445794
ZFYVE27	982.15	471.06	-1.03515	9.47561e-05	0.00922115
GRAMD4	712.086	339.424	-1.04311	0.000757373	0.0313237
TMC6	4316.92	2041.99	-1.04424	4.95291e-06	0.00115938
RNH1	1209.26	565.707	-1.04886	4.36725e-05	0.00538534
HIST1H3D	521.025	245.865	-1.05074	0.00112325	0.0402003
XRRA1	1300.54	627.717	-1.05098	0.000300968	0.0177325
PKD1	2266.82	1067.23	-1.05322	1.74445e-05	0.0032845
NFKBIE	687.514	313.315	-1.06487	0.000217054	0.0152831
IER2	6744.85	3119	-1.06496	1.30179e-05	0.00274995
FAAP100	507.107	236.074	-1.06807	0.000833469	0.0332999
KLF16	813.096	366.622	-1.07595	0.000102073	0.00960925
TBC1D10C	2402.83	1085.72	-1.07753	3.13482e-06	0.000905023
JUND	3802.99	1685.15	-1.08319	3.58601e-06	0.000941165
PPP1R15A	5412.78	2466.27	-1.08575	2.0344e-07	0.000110125
RPS12	1545.08	684.288	-1.08924	0.000227223	0.0157439
AGTRAP	875.73	388.38	-1.09316	0.0013489	0.0449723
VILL	445.893	204.525	-1.09507	0.00117147	0.0414128
FCGBP	766.357	356.831	-1.0987	0.000211559	0.0152692
PKD1P1	1475	675.585	-1.09948	6.8883e-05	0.00736538
ALPL	6195.83	2885.11	-1.0995	0.000262065	0.016813
ARMC5	413.091	186.031	-1.10008	0.00141399	0.0461057
SH3TC1	814.824	354.655	-1.10142	0.000467766	0.022383
HK3	2052.57	941.032	-1.10577	2.59348e-06	0.00080222
SESN2	508.456	218.668	-1.10585	0.000341376	0.0189529
SYTL1	1602.5	718.013	-1.10853	4.52216e-06	0.00108796
GSDMD	844.271	381.852	-1.11139	7.5157e-05	0.00784259
PPDPF	867.641	395.995	-1.11628	0.000139967	0.0120025
EPHA1	762.012	349.215	-1.11842	0.00111014	0.039896
G0S2	3300.85	1382.72	-1.12218	0.00029663	0.017718
ST6GALNAC6	967.605	437.335	-1.12593	3.50221e-05	0.00466655
MBD3	446.729	192.558	-1.14001	0.000610609	0.0267459
KLHL21	1509.98	628.805	-1.1449	2.93148e-05	0.00436599
ENTHD2	1158.79	503.697	-1.15179	2.00743e-05	0.00350154
SCRIB	689.46	296.996	-1.15542	0.000111899	0.0102016
E4F1	557.653	243.689	-1.15628	0.000189883	0.0143844
ACAP3	855.556	367.71	-1.16275	2.96001e-05	0.00436599
OASL	705.219	239.338	-1.17764	0.000350474	0.0189716
MATK	451.635	174.064	-1.17766	0.000398438	0.0205409
CSRNP1	4065.35	1754.78	-1.17847	1.25289e-07	7.75091e-05
RPS19	3621.99	1501.3	-1.19073	5.26307e-08	3.50642e-05
CARD14	401.496	175.152	-1.19312	0.000840775	0.0334034
NUDT16L1	358.858	145.778	-1.20044	0.00107801	0.0396255
STAB1	2795.33	1208.66	-1.20355	2.64549e-05	0.00424307
MAFK	535.386	219.755	-1.20959	0.000209524	0.0152692
ENGASE	999.085	411.226	-1.22613	1.67229e-05	0.00324693
ADM	735.314	313.315	-1.2309	2.92658e-05	0.00436599
MFSD10	895.949	366.622	-1.23279	6.86678e-06	0.00156508
ATG2A	5185.83	2069.18	-1.233	3.87899e-05	0.00501431
SSBP4	636.314	255.656	-1.23335	4.66236e-05	0.00546583
SIGIRR	1350.94	552.652	-1.24183	1.06437e-06	0.000400806
MAMDC4	410.427	158.833	-1.24458	0.000427001	0.0211329
GZMM	317.213	129.46	-1.24478	0.000981021	0.0377628
FOSB	3576.13	1482.81	-1.25038	5.19258e-08	3.50642e-05
IRF7	1399.21	577.674	-1.25825	1.01881e-06	0.000400806
CAPN15	1188.55	484.115	-1.2612	1.9182e-06	0.000615317
IRF2BP1	293.303	118.581	-1.26206	0.00118266	0.0416382
ARFRP1	475.898	191.47	-1.2642	0.000147687	0.0120671
NUDT22	355.28	141.427	-1.2707	0.000424862	0.0211329
ATG4D	429.785	172.976	-1.27685	0.000217136	0.0152831
IER5	1016.07	366.622	-1.27982	3.39746e-06	0.000941165
LILRA5	1114.98	453.654	-1.28064	0.000246112	0.0163967
H1FX	676.171	260.008	-1.28123	1.99266e-05	0.00350154
TSPO	775.241	278.502	-1.28442	3.66286e-05	0.00480667
D2HGDH	396.914	154.482	-1.31584	0.000309048	0.01788
UAP1L1	316.703	120.757	-1.32324	0.000724597	0.0304647
JUN	2602.58	1006.31	-1.33257	3.93652e-07	0.000200554
GNLY	1895.73	721.277	-1.33565	0.000106589	0.00982089
LOC100130476	487.604	180.591	-1.34658	6.24946e-05	0.00685147
TSSC4	467.653	167.536	-1.38301	4.42618e-05	0.00538534
OSM	536.179	184.943	-1.40989	0.000322	0.0182277
KANK1	329.131	117.493	-1.43242	0.000345171	0.0189716
DDIT4	404.163	126.196	-1.45967	0.000385489	0.0204829
APRT	413.709	140.339	-1.47374	3.14043e-05	0.0044589
RABEP2	320.198	103.35	-1.48366	0.000144074	0.0120671
LIME1	506.903	166.448	-1.52999	4.44766e-06	0.00108796
CORO7	369.359	121.845	-1.54473	5.1283e-05	0.00584424
LINGO3	653.97	209.964	-1.55767	3.26705e-05	0.00446378
CD52	1016.89	308.963	-1.59578	1.60291e-08	1.26207e-05
DUSP2	541.36	156.657	-1.65855	2.55574e-05	0.00417646
SCARNA2	1619.75	465.62	-1.6647	4.87727e-09	4.69356e-06
HELZ2	4220.98	1305.48	-1.68442	1.44916e-14	3.1378e-11
S1PR4	1605.21	442.775	-1.72191	1.26313e-10	1.56285e-07
SNORD3A	578.212	164.273	-1.72812	6.39287e-07	0.00028302
SLC16A3	3659.17	982.372	-1.73321	1.09865e-10	1.56285e-07
C17orf107	408.938	109.878	-1.84152	4.6615e-07	0.000224296
RPPH1	4415.06	933.417	-2.04491	0.00119802	0.0416709
SCARNA10	990.776	196.91	-2.09516	2.63771e-10	2.85565e-07
RN7SL1	9741.87	1677.54	-2.24567	6.96562e-16	2.01097e-12
RN7SL2	16256.1	2625.1	-2.30304	7.13079e-18	3.08799e-14
IFITM3	3331.67	617.926	-2.38473	2.09097e-23	1.81099e-19
SPATA2L	423.491	71.8013	-2.48474	7.06587e-09	6.11975e-06
