# Supplementary material for: Heritability and Transcriptional Impact of JAK3, STAT5A and STAT6 Variants in a Tyrolean Family
Source: Int J Mol Sci. 2026 Jan 16;27(2):913. doi: 10.3390/ijms27020913 (PMC12842485; doi:10.3390/ijms27020913)
Supplement: Supplementary file 1 [file ijms-27-00913-s001.zip › Supplementary Table S4. Omi RNA-seq.xlsx]

## Sheet: I-1
Gene	mean_Con	mean_I-1	log2FoldChange	pvalue	padj		Gene Set Name	FDR q-value
C4BPA	15.0545	2085.52	7.15719	1.59171e-25	4.92474e-22		Cell activation	1.15e-27
LOC100506159	7.28732	622.595	6.4558	3.61848e-17	4.97581e-14		Inflammatory response	3.22e-26
NEBL	12.082	813.116	6.10463	3.08225e-12	2.00768e-09		Reguation of immune system process	2.03e-24
TEK	18.4856	300.241	4.0235	0.000373824	0.0162331		Secretory granule	1.38e-23
CDH2	17.4968	194.774	3.47757	0.00044894	0.0186357		Regulation of defense response	5.43e-21
B4GALNT3	44.2739	417.615	3.42298	2.47611e-06	0.000315373
LOC389834	131.453	956.857	3.14712	2.52174e-10	1.07617e-07
CLEC12A	2653.91	22385.4	3.11258	6.41542e-23	1.58794e-19
TKTL1	134.276	850.54	2.84375	1.41967e-05	0.00135152
CXCR6	74.9677	479.704	2.71151	1.98045e-05	0.00175515
IGFBP3	55.061	345.319	2.67485	0.00182372	0.0487849
DSC2	424.416	2615.41	2.66607	3.07381e-07	5.21116e-05
IGLL5	1248.36	7484.75	2.6445	1.62872e-10	7.75271e-08
TNFSF14	814.714	4933.98	2.6286	9.39978e-13	7.27073e-10
CCR2	711.627	4247.6	2.58449	8.26319e-13	6.81768e-10
TRPV5	56.6667	284.08	2.58139	0.000439814	0.018327
SYNM	179.196	705.097	2.56383	1.78312e-05	0.00162264
EOMES	479.895	2708.97	2.50048	1.45417e-09	5.80543e-07
MGAM2	484.836	2262.44	2.40944	2.43613e-07	4.30707e-05
GLI1	370.478	1906.06	2.40221	1.59286e-08	4.69364e-06
KCNH7	127.798	634.503	2.39811	0.000133972	0.00714672
CMTM1	92.5663	464.395	2.37341	0.000172272	0.00881009
IL1B	936.125	4410.05	2.35782	8.64814e-11	4.45956e-08
CISH	404.284	1980.91	2.34475	5.26403e-08	1.27741e-05
THBD	601.208	2741.29	2.33897	1.77405e-06	0.000243951
CLEC12B	274.239	1329.39	2.33849	2.6356e-08	6.94004e-06
CCR5	681.443	3138.49	2.24438	1.11662e-06	0.000158843
FASLG	158.205	745.923	2.24353	4.58494e-05	0.00322405
CX3CR1	4085.31	18574.1	2.18663	1.03675e-12	7.54752e-10
LOC100507639	72.4232	318.102	2.14978	0.000163682	0.00847518
MRVI1	1222.13	5184.89	2.0975	1.14827e-07	2.25572e-05
CDC42EP2	259.303	1081.04	2.0766	2.35891e-05	0.0019836
KIR3DL2	147.663	609.837	2.07548	0.00112848	0.0354469
CD180	306.685	1224.78	2.07034	1.02887e-06	0.000151587
GIMAP7	2434.45	9696.15	2.02516	2.17953e-10	9.63352e-08
CRISPLD2	2017.48	8144.77	2.02115	1.10376e-07	2.24265e-05
KIAA1671	256.776	1036.81	2.01743	0.000792971	0.0279596
CEP19	882.992	3417.47	2.00407	1.84728e-06	0.000251231
PTPRM	227.447	657.467	1.98854	0.000105766	0.00606002
BCL6	11246.6	43216.8	1.96225	2.17277e-08	5.8457e-06
LINC01270	147.358	529.886	1.95528	0.000601651	0.0227013
HSPA6	3303.44	12055.6	1.94525	1.8247e-09	6.84318e-07
UBR5-AS1	263.327	980.672	1.89893	4.02927e-05	0.00286588
FCRL6	1190.54	4359.87	1.8936	1.31194e-07	2.50633e-05
LGALSL	572.502	1944.33	1.89339	1.09907e-05	0.00107103
LOC100128770	173.633	636.204	1.89175	0.000110707	0.00622431
HIST1H4H	269.009	990.879	1.89119	0.000224181	0.0107638
F2RL1	658.81	2383.21	1.89105	2.2081e-05	0.00190968
KCNJ2	1737.7	5992.9	1.8894	7.01051e-08	1.52214e-05
ALPL	2848.85	10464.2	1.88337	7.0076e-08	1.52214e-05
C9orf139	208.989	723.809	1.88133	0.000367277	0.0160616
VNN2	18985	65910.9	1.87503	7.94819e-08	1.66723e-05
STEAP4	6097.9	20328.8	1.82958	2.95927e-09	1.07718e-06
ZBTB6	332.011	1172.04	1.82258	0.000111148	0.00622431
MXD1	16194.2	55124.3	1.82116	7.09718e-09	2.31144e-06
PPP1R3B	2712.93	9101.63	1.81921	2.14294e-08	5.8457e-06
MIR223	730.244	2515.9	1.81544	4.93259e-05	0.00342954
MPZL2	215.807	757.831	1.81192	0.000154231	0.00808796
LGALS2	370.49	1286.87	1.81095	4.86669e-05	0.00340284
CXCR2	32491.8	100974	1.80047	6.02598e-08	1.36209e-05
FCGR3A	13178	37133.7	1.79184	2.99315e-06	0.000364381
FCGR2B	570.132	1932.43	1.76516	0.00119985	0.0365747
CLEC1B	282.914	944.099	1.7587	0.000632988	0.023596
AVIL	679.533	2211.4	1.75173	0.000636575	0.0236584
ZNF200	554.493	1769.97	1.73962	1.16995e-05	0.0011312
TNFRSF10C	5298.81	16823.7	1.7312	6.88172e-06	0.000734208
KCNE3	1736.87	5696.06	1.71501	7.27868e-06	0.000769923
FRAT2	3853.02	11935.6	1.70847	1.80934e-07	3.24528e-05
NEXN	403.969	1291.12	1.70758	0.000780578	0.0277599
MAK	560.078	1812.5	1.69499	0.000161314	0.00838833
IFITM2	30321.1	87990	1.68208	1.37784e-08	4.15907e-06
NRBF2	2163.51	6601.04	1.66296	1.65826e-06	0.000230591
CXCR1	16609.6	44728.2	1.65545	3.53035e-08	8.91665e-06
LRRC6	334.374	1046.16	1.65186	0.00102724	0.0332366
FCRL5	414.65	1026.6	1.63673	5.64379e-05	0.00383778
CD93	5998.04	18593.6	1.6367	3.95672e-05	0.002847
GIMAP4	5977	17240.4	1.61704	1.50856e-07	2.78656e-05
ARRDC3	7021.39	21470.2	1.61306	5.27766e-07	8.16454e-05
IKBIP	646.414	1902.66	1.61104	0.000171425	0.00880312
TLR8	4332.06	12710.5	1.60668	2.31542e-06	0.000298496
PRRG4	942.935	2677.5	1.60406	8.70644e-06	0.000876024
PPP1R3D	352.007	1064.03	1.60295	0.000450232	0.0186357
AQP9	22741.8	64151.1	1.60169	8.01779e-07	0.000119552
RHOU	441.796	1336.2	1.60131	0.00123173	0.0371802
KLRG1	497.505	1507.16	1.59874	5.22574e-05	0.00359299
KLRD1	1801.81	5457.06	1.59826	3.00314e-06	0.000364381
SLC40A1	1689.64	4865.94	1.59761	4.53639e-05	0.00320814
SOD2	19471.5	56081.2	1.59054	3.64706e-05	0.00265506
ADRB2	546.233	1635.59	1.58682	9.35305e-05	0.00559294
HEMGN	468.658	1344.7	1.58566	0.000692054	0.025415
TLR1	4029.91	11709.4	1.58519	4.63244e-07	7.2571e-05
SLPI	555.227	1616.03	1.58307	0.000141759	0.00749747
PAM	978.917	2897.79	1.57105	2.56467e-05	0.00204777
PLXNC1	9658.83	28033.8	1.56217	6.67007e-07	0.000100669
CYP1B1	718.666	2111.04	1.56003	6.98743e-05	0.00445755
SLAMF7	1981.47	5828.75	1.55713	1.91892e-06	0.000254299
HCG27	1114.67	3239.71	1.55367	7.57751e-06	0.000788061
CCL5	9069.88	26617.6	1.55297	3.32383e-07	5.55887e-05
ATP6V1B2	6608.34	18970.4	1.53884	2.16862e-06	0.000282514
GZMH	2328.35	6685.24	1.53716	1.74016e-05	0.00159527
PRSS23	438.696	1268.15	1.5344	0.000461401	0.0189083
NCOA4	19942.6	57027.8	1.5299	0.000777689	0.0277599
LUCAT1	1402.96	3991.58	1.52863	9.6399e-05	0.00568112
CEACAM3	3304.33	9001.26	1.528	2.52278e-06	0.000315373
SIRPB2	3366.24	9674.89	1.52612	2.63925e-05	0.00208047
CYBRD1	779.55	2208	1.52564	0.000917872	0.0305383
HIATL1	1562.8	4451.73	1.52072	6.44476e-06	0.000699652
TBX21	1378.2	3946.5	1.52004	2.56083e-05	0.00204777
ZAK	350.955	1001.09	1.51998	0.00140413	0.0408883
TNFAIP8L2	489.268	1349.81	1.51346	0.000409022	0.0174554
VNN3	3073.65	8244.28	1.50698	8.72906e-05	0.00540154
FCGR2A	21535	57633.4	1.50133	1.47256e-06	0.000207096
ABCA1	3188.06	7625.09	1.497	2.4556e-05	0.00202603
PHF23	954.98	2670.69	1.49681	3.48522e-05	0.00256745
PRKAR1A	9881.36	27057.4	1.47662	1.67353e-05	0.00154564
WDFY3	4096.33	11100.4	1.47522	3.02541e-05	0.00231126
RPH3A	503.837	1285.17	1.47505	0.000543889	0.0213012
KRT23	1027.11	2788.92	1.47419	0.000115888	0.00637435
CST7	1475.18	3994.99	1.46827	2.55322e-05	0.00204777
ZNF230	353.107	952.605	1.46764	0.000783937	0.0277934
MMP25-AS1	3444.68	9525.19	1.46699	1.82534e-05	0.00164894
GFI1	383.751	1046.16	1.45135	0.00123868	0.0372084
SULT1B1	852.171	2267.54	1.45023	0.00030361	0.0139683
B4GALT5	3662.73	9522.64	1.44535	3.68499e-06	0.000438513
RHOB	945.793	2572.03	1.44406	5.26674e-05	0.00360117
SORL1	41515	111950	1.44037	9.98892e-05	0.00583127
SEC14L1	13887.7	37280	1.43896	0.00012263	0.0066274
LITAF	22858.7	59266.5	1.43039	5.29376e-06	0.00058496
NABP1	4370.13	11681.3	1.42699	7.7084e-06	0.000788423
GZMA	2277.68	6097.52	1.42673	1.48631e-05	0.00140417
GPAT3	1012.16	2585.64	1.4261	0.000459581	0.0188962
RAB3D	3537.29	9314.26	1.42382	3.07753e-05	0.00232241
GZMK	1222.58	3218.44	1.41903	6.28742e-05	0.00411982
MPZL3	2286.39	6020.97	1.41629	1.41889e-05	0.00135152
MAN1A1	1675.51	4461.08	1.41329	0.000364134	0.0160374
ZNF845	418.297	1109.1	1.41264	0.00171827	0.0464308
CHST11	2682.05	6963.37	1.41117	6.10639e-05	0.00404132
RNF24	3256.98	8527.51	1.40932	9.41507e-05	0.00559294
C1orf21	554.598	1453.57	1.40496	0.0011859	0.0364704
S100P	1255.75	3314.55	1.40153	0.00036156	0.0160365
SPN	5544.88	14628.4	1.40001	5.13432e-06	0.000572453
FGL2	16797.6	43305.2	1.39841	3.75679e-06	0.000439594
SIGLEC9	1486.73	3911.63	1.39565	0.000106779	0.00608984
ANXA3	937.356	2360.25	1.39178	0.00024827	0.0117274
MOSPD2	2200.5	5759	1.39105	2.23743e-05	0.00190968
ZNF217	6039.67	15700.1	1.38803	2.31161e-05	0.00195949
TIGIT	1288.44	3269.47	1.37634	0.000411729	0.0175105
FAM129A	14653	37116.7	1.37625	8.28061e-05	0.00520208
LRRC25	2402.73	5956.33	1.36765	0.000104011	0.00601514
MEGF9	10011.3	24990.6	1.36633	0.000258718	0.0121284
S1PR1	1852.11	4743.46	1.36276	6.03969e-05	0.00401867
ST6GALNAC2	1219.54	3107.87	1.36191	0.000497398	0.0198574
P2RX1	1697.23	4340.3	1.35722	0.000632097	0.023596
RAB31	4208.09	10634.3	1.35562	2.9247e-05	0.0022482
ST8SIA4	4088.53	10216.7	1.34809	2.23317e-05	0.00190968
MBOAT2	855.192	2149.31	1.34779	0.00182904	0.0487849
FCHO2	1476.13	3676.88	1.34367	0.00146314	0.0418194
IGSF6	3965.24	9617.05	1.3339	0.000113113	0.00624949
CMTM6	6467.7	15940.8	1.3331	6.29993e-05	0.00411982
TARP	801.766	2013.23	1.33252	0.00054856	0.021349
CSF2RB	17177.5	42153.6	1.33248	6.94512e-05	0.00445351
SLC35E2B	2989.54	7525.58	1.33179	3.28374e-05	0.00244817
FCGR3B	85600.9	188734	1.32803	7.65138e-06	0.000788423
TMCC3	1565.28	3728.77	1.32743	0.000262526	0.0122605
ADGRG1	3572.27	8729.94	1.32587	2.76086e-05	0.00214896
NFE2	4416.27	10784	1.32529	3.2245e-05	0.00241857
ACOX1	3624.92	8990.21	1.32239	0.000150415	0.0079214
REPS2	1639.67	3974.57	1.32043	0.00184834	0.0489829
TLR5	856.04	2119.55	1.30781	0.000322484	0.0147272
SPTLC2	2586.85	6343.33	1.30707	3.98453e-05	0.00285044
ABHD2	8888.39	21849.5	1.30685	0.000223368	0.0107638
HAUS4	1290.49	3167.41	1.30375	0.000393753	0.0169204
MFAP1	591.6	1447.62	1.30336	0.00107925	0.0344247
CEACAM1	1534.5	3444.69	1.30303	9.93194e-05	0.00582548
IFNGR2	2358.56	5705.42	1.30281	9.35772e-05	0.00559294
EVI2A	6853.91	16549	1.29847	2.01714e-05	0.00177051
ZNF641	3533.85	8634.68	1.2969	3.52059e-05	0.00257816
GCA	7993.82	19128.6	1.28545	0.000216609	0.0105127
CYSTM1	798.566	1855.03	1.28406	0.000750883	0.0270931
IRF2	3924.67	9253.02	1.28357	5.94442e-05	0.00397666
ADGRG3	4613.29	10944.7	1.28226	0.0015117	0.04291
SDCBP	14002.8	32787.5	1.2789	0.00022439	0.0107638
LOC100507006	4217.7	10118.9	1.27886	0.000585011	0.022357
OSGIN2	1277.95	3041.53	1.27661	0.000470536	0.019219
FPR2	5521.98	11866.7	1.27638	9.4077e-05	0.00559294
LILRA6	3304.67	7950.85	1.27424	0.000113063	0.00624949
ACSL1	19043.6	43477	1.26634	2.67862e-05	0.00209814
CR1	5808.29	13869.8	1.26537	0.00039076	0.0168503
NHSL2	2376.63	5622.07	1.25871	0.000214215	0.0104375
ARL11	733.99	1731.7	1.25468	0.00121973	0.0369079
CCNG2	2747.6	6518.54	1.25129	0.000845173	0.0289747
S1PR5	771.63	1826.11	1.24962	0.00167146	0.0454638
PPP1R18	12827.3	30066.6	1.24643	7.43851e-05	0.00472098
ANTXR2	3249.86	7629.34	1.24146	0.000369949	0.0161214
CCR3	1304.48	2805.93	1.24118	0.000406911	0.0174254
TRIM21	2574.94	5645.03	1.2391	0.000164354	0.00847518
UBXN2B	4232.65	9783.76	1.23735	0.000336767	0.0151557
RAB27A	3307.05	7765.43	1.23631	9.44509e-05	0.00559294
RAP2A	1055.64	2467.42	1.23524	0.000786013	0.0277934
PRF1	4328.32	9998.09	1.23424	0.000532262	0.0210456
HCP5	3782.8	8717.18	1.23358	8.60205e-05	0.00537672
RRM2B	1731.3	4051.12	1.23296	0.000326987	0.0148308
FAM126B	5165.6	12084.5	1.23163	0.000205429	0.0101696
IL6R	8918.09	20587.3	1.22686	0.000335497	0.0151537
QPCT	1554.9	3425.97	1.22428	0.000843627	0.0289747
HTATSF1P2	864.404	2012.38	1.22181	0.00189963	0.0495987
ADAMTSL4	2371.59	5483.43	1.21903	0.000421644	0.0177818
PATL2	1893.2	4376.03	1.21859	0.000768406	0.0276056
SRXN1	1415.92	3278.83	1.21836	0.000537916	0.0211341
TECPR2	3196.84	7276.37	1.21601	0.00017398	0.00886078
HAL	3044.32	6941.25	1.20776	0.00052699	0.0209039
PTPRJ	9500.22	21651.3	1.20657	0.000422418	0.0177818
ZFP36L1	9590.51	22097	1.20531	0.000141126	0.00749606
GALNT3	749.223	1720.64	1.20323	0.0015378	0.043229
GLT1D1	4197.73	9446.09	1.2001	0.00035947	0.0160029
WLS	1296.88	2718.33	1.19988	0.00069627	0.0254942
BACH1	6877.53	15266.3	1.19616	0.000120994	0.00659658
LPAR6	1835.57	4135.32	1.19394	0.000387189	0.0167547
FGR	18317.7	41793.8	1.19327	7.91718e-05	0.00499913
MNDA	60685.7	132256	1.19306	0.000591461	0.0224538
SPOPL	2899.3	6532.15	1.19224	0.000480518	0.019498
TNFSF10	7475.21	14258.4	1.19177	0.000111028	0.00622431
LBR	6025.68	13592.5	1.18744	0.000357419	0.015969
TMEM154	8462.2	18782.5	1.18553	0.00141513	0.0411071
RNASE6	1055.83	2381.51	1.1821	0.00103126	0.0332366
NEDD9	3999.44	8795.43	1.17583	0.000231538	0.0110638
FAS	2039.9	4433.86	1.17449	0.00100034	0.0325812
LAMP2	7522.28	16535.3	1.16837	0.00119473	0.0365085
DGAT2	2821.76	6170.67	1.16718	0.00133924	0.0392759
NDEL1	3555.83	7871.75	1.16226	0.00143636	0.0413405
TGFBR3	1455.37	3256.72	1.16194	0.000719641	0.0261949
ATP6V1A	3560.3	7881.95	1.15425	0.00161481	0.0443562
PIK3CG	2697.34	5966.54	1.15382	0.00032715	0.0148308
GALNT7	1182.6	2628.17	1.1522	0.00132779	0.0390326
ITGB1	7888.22	17510.9	1.1505	0.000192972	0.00970824
RP2	1912.13	4172.75	1.14876	0.00107391	0.0343428
UBE2D1	1821.19	4008.59	1.14136	0.000535758	0.0211164
EVI2B	54428.9	115722	1.13774	0.000822278	0.0287472
NCF2	38452.2	81214.6	1.13324	0.000208452	0.0102373
APOBEC3G	1700.92	3645.41	1.12675	0.000924214	0.0305831
ZBTB18	3600.2	7840.28	1.12245	0.00156535	0.0433396
ZBTB38	2421.85	5207	1.12147	0.000589053	0.0224311
SLC15A4	2077.36	4429.61	1.11607	0.00141829	0.0411071
IFNAR1	4374.6	9314.26	1.11598	0.000546279	0.0213273
TIMP2	3268.03	6963.37	1.11408	0.000435479	0.0182077
CDKN1B	2173.98	4666.06	1.11048	0.000802193	0.0282044
FGFBP2	1704.32	3673.48	1.10784	0.00116359	0.0362735
DYSF	6054.15	12753.8	1.10163	0.0012059	0.0366275
TRANK1	8767.49	18250	1.1001	0.000366104	0.0160616
FOSL2	3524.23	7499.21	1.09948	0.00143508	0.0413405
TNFRSF1A	4720.44	10038.1	1.0972	0.00131633	0.0388501
SYTL2	1175.86	2485.28	1.09601	0.00178659	0.048067
MEFV	6590.27	13424.1	1.09449	0.000362817	0.0160365
IQGAP2	5813.69	12345.6	1.09006	0.000570056	0.0219782
LST1	6819.2	14352	1.08718	0.000780242	0.0277599
ARHGAP26	9183.98	19176.3	1.08558	0.000683976	0.0252683
KCTD12	4145.02	8785.23	1.08479	0.000559088	0.0216905
ARHGAP25	12999.5	27451.2	1.08459	0.000486375	0.0196071
IFNGR1	5648.97	11801.2	1.08176	0.000832761	0.028869
FPR1	28906.5	57152.9	1.07393	0.00109794	0.0348414
DCAF7	2686.01	5632.27	1.06961	0.000965537	0.0318653
PAK1	5741.09	11662.6	1.0655	0.00170528	0.0462341
WDFY4	3866.22	7905.77	1.06007	0.00184768	0.0489829
PIM1	4356.55	8901.75	1.05981	0.000672562	0.024921
HCK	10654.7	21824	1.05831	0.000709538	0.0259034
LILRA2	4957.04	9751.44	1.05758	0.0017994	0.0483066
RGS2	44087.4	89151	1.05699	0.000454313	0.0187419
PRDM1	2810.71	5707.97	1.05135	0.0013431	0.039296
STK40	4198.31	8665.3	1.04956	0.00161641	0.0443562
CASP4	10203.9	20137.4	1.04862	0.0005853	0.022357
ATP2B4	7161.76	14762.8	1.04362	0.0012766	0.0380354
NCF1B	3337.42	6870.66	1.04151	0.000984709	0.0323256
ECE1	6041.69	12215.5	1.03744	0.000913576	0.0305383
RASSF3	10292.7	20382.3	1.03401	0.00186753	0.0492804
GK	3684.18	7224.48	1.03204	0.00160956	0.0443562
STAT3	8720.06	17473.5	1.03124	0.000917924	0.0305383
NAMPT	83331.7	161601	1.0302	0.000979218	0.0322309
LRRK2	20485.9	41681.6	1.02444	0.000825121	0.0287554
LYN	19835.4	39010.9	1.02412	0.00144101	0.0413782
CREB5	9166.15	18517.1	1.02206	0.000873078	0.0294944
NADK	6833.7	13658.8	1.0219	0.000868692	0.0294944
KIAA0040	6394.74	12773.4	1.02128	0.00105036	0.0336769
APOL2	4966.67	9884.12	1.01721	0.000999688	0.0325812
TNFRSF1B	14272.6	28088.2	1.01156	0.000835912	0.0288973
RGS18	8262.98	16551.5	1.00322	0.00116868	0.0363405
PLEKHO2	4746.25	9333.82	1.0031	0.00153024	0.043229
SERINC5	6055.41	2970.94	-1.02623	0.00118875	0.0364704
PIK3IP1	8358.37	4061.33	-1.03627	0.000874633	0.0294944
PHF1	8801.23	4256.1	-1.04851	0.000739148	0.0267477
RPL9	25038	12088.7	-1.04971	0.000912259	0.0305383
EIF1	24675.3	11848	-1.05699	0.000605585	0.0227803
TESPA1	7950.59	3789.15	-1.06417	0.000806825	0.0282869
MYLIP	8193.43	3857.2	-1.06765	0.000769548	0.0276056
AHR	4719.92	2240.32	-1.06772	0.00108283	0.0344502
DNHD1	4464.06	2099.98	-1.08696	0.000923593	0.0305831
KLF4	1701	797.806	-1.09265	0.00160149	0.0442412
TIPARP	3818.85	1775.93	-1.10464	0.00156295	0.0433396
BCL11B	9279.46	4290.12	-1.10534	0.000349093	0.0156535
SNRPA1	2274.61	1051.27	-1.11142	0.00129872	0.038452
FAM102A	4880.08	2247.98	-1.1174	0.00114565	0.0358158
ABLIM1	11230.3	5053.91	-1.1489	0.000187349	0.00946382
RNF157	2063	906.675	-1.151	0.00147189	0.0419726
YPEL5	16915.7	7515.37	-1.15843	0.00166777	0.0454638
RPS21	2732.46	1198.41	-1.16059	0.00182708	0.0487849
ITGA6	6582.09	2883.33	-1.18717	0.000210889	0.010316
WHAMMP2	1438.15	627.698	-1.19274	0.0012623	0.0377348
WDR74	1332.94	578.367	-1.20327	0.00154258	0.043229
CCNL1	26646.3	11512.9	-1.21072	0.00010849	0.00615902
ZXDB	1284.22	550.299	-1.22248	0.00147543	0.0419768
TSPYL2	8421.18	3597.78	-1.22689	0.000121988	0.00662158
IL3RA	1228.37	507.772	-1.23036	0.00188318	0.0494666
BEX4	1208.58	512.025	-1.23209	0.00156444	0.0433396
NFKBIE	1316.6	560.506	-1.23234	0.000866401	0.0294944
JUND	1322.57	549.449	-1.23815	0.000839268	0.0289325
BACH2	3296.25	1392.33	-1.24137	0.000195191	0.00974068
LEF1	9033.81	3713.46	-1.24363	8.64565e-05	0.00537681
CCR7	5609.09	2352.59	-1.24921	0.00020273	0.0100762
LOC100506985	1241.48	509.473	-1.26386	0.00153723	0.043229
TCF7	18585.7	7644.65	-1.2799	2.51355e-05	0.00204656
SLC25A39	2013.24	690.638	-1.29142	0.000516323	0.0205467
NELL2	4117.53	1658.55	-1.29655	9.1788e-05	0.00559294
TRA2B	10985.8	4449.17	-1.29948	2.3789e-05	0.0019836
IRGQ	1773.17	707.649	-1.31692	0.000495839	0.0198574
PRKCA	4056.24	1598.16	-1.3339	8.8076e-05	0.00542303
IRS2	5247.48	1969.85	-1.34638	0.000249581	0.0117445
PPP1R15A	21526.6	8226.42	-1.34828	7.45616e-06	0.000782012
PWAR5	742.816	288.333	-1.35138	0.00183751	0.0489053
HSF2	1193.56	467.797	-1.35166	0.000619398	0.0232293
RCAN3	3407.73	1310.68	-1.36468	0.000101024	0.00586983
KLHL3	1226.06	466.946	-1.38095	0.000483118	0.0195394
CCDC59	2086.01	800.358	-1.38239	0.000133018	0.00712653
TP53INP2	2913.23	1109.95	-1.39244	0.00056401	0.0218131
MAL	869.804	307.045	-1.39672	0.0012075	0.0366275
ENOSF1	1436.72	530.737	-1.39721	0.000886149	0.0298016
PNMA3	974.78	363.18	-1.42253	0.000868249	0.0294944
KLHL11	1866.23	688.937	-1.42808	0.000112857	0.00624949
DUSP10	936.171	340.216	-1.43642	0.00100039	0.0325812
HOOK1	647.913	232.197	-1.4808	0.00146168	0.0418194
GPRASP1	5028.89	1783.58	-1.48403	4.54377e-06	0.000511215
ADTRP	937.11	316.401	-1.49864	0.00155067	0.0433208
ANKRD55	718.296	246.657	-1.50285	0.00117173	0.036344
ZFAND2A	1164.4	410.811	-1.50347	0.000118592	0.00649422
ARL4A	560.925	194.774	-1.51467	0.000727396	0.0263996
BMS1P6	602.848	192.222	-1.53049	0.00166891	0.0454638
AGAP9	999.078	318.102	-1.54498	0.00131844	0.0388501
TTC9	1250.97	422.718	-1.55521	6.88484e-05	0.00445351
MAFF	1202.96	399.754	-1.5785	3.04688e-05	0.00231339
HAPLN3	592.822	194.774	-1.60069	0.00123477	0.0371812
DNAJB13	1029.48	338.515	-1.60125	6.32486e-05	0.00411982
EPHA1	665.39	218.589	-1.60603	0.00101186	0.032868
CA6	712.933	218.589	-1.61423	0.000874376	0.0294944
LTBP3	3461.65	1123.56	-1.62023	4.07578e-06	0.000471419
ADGRE4P	2166.73	699.144	-1.63198	3.76511e-06	0.000439594
ZNF394	4989.64	1594.76	-1.63881	3.8727e-07	6.22449e-05
NAPSB	1275.63	406.558	-1.64101	6.94471e-05	0.00445351
IL1RL1	506.118	125.88	-1.64759	0.00082716	0.0287554
MIR22HG	2523.61	801.208	-1.65487	1.93149e-06	0.000254299
DDIT4	2322.66	715.304	-1.66761	2.38815e-05	0.0019836
FAM153A	543.985	159.901	-1.66967	0.00111472	0.0351038
NFKBIZ	19049.3	5873.83	-1.69682	5.56833e-08	1.3059e-05
SSTR3	757.244	207.532	-1.70207	0.000494701	0.0198574
ANKRD36BP2	504.664	151.396	-1.70683	0.000415412	0.0176066
EPHX2	1197.04	364.882	-1.70999	2.83387e-05	0.002192
CSRNP1	7941.4	2387.47	-1.71655	3.77686e-07	6.15033e-05
CHRM3-AS2	1422.94	430.373	-1.71702	1.02784e-05	0.00101764
RIC3	983.164	295.137	-1.71751	5.7262e-05	0.00385149
C1orf228	509.383	144.592	-1.72945	0.000690938	0.025415
OXNAD1	4831.29	1443.37	-1.74064	1.1235e-07	2.24265e-05
NR1D1	750.283	223.692	-1.74154	0.000105232	0.00605746
PRSS33	403.632	113.972	-1.75862	0.00170725	0.0462341
CTLA4	1210.33	356.376	-1.76391	8.68357e-06	0.000876024
CACNA1I	2553.42	732.315	-1.76455	1.10646e-06	0.000158843
LOC100506990	408.514	119.926	-1.76854	0.00187804	0.0494525
IL6ST	14446.7	4187.21	-1.7758	1.35544e-08	4.15907e-06
EPHA1-AS1	503.093	143.741	-1.77686	0.00155888	0.0433396
PLEKHG4	472.27	136.937	-1.78126	0.00117882	0.0363817
PLXDC1	1913.33	551.15	-1.78263	1.91243e-06	0.000254299
SBDSP1	3255.85	927.088	-1.81017	7.93607e-08	1.66723e-05
CXCL8	47568.5	13459.8	-1.81345	4.25945e-07	6.75833e-05
CFL2	812.945	229.646	-1.82392	3.73891e-05	0.00270601
OVGP1	562.429	154.798	-1.83532	0.000194492	0.00974068
TUB	410.738	109.72	-1.87725	0.00129386	0.0384001
U2AF1	1123.75	296.838	-1.90355	5.70907e-06	0.000625269
GYPC	1627.86	421.017	-1.9113	3.73037e-07	6.15033e-05
AEBP1	411.905	108.019	-1.93103	0.000434863	0.0182077
AURKAPS1	289.332	75.698	-1.93159	0.00114601	0.0358158
CNKSR2	306.339	79.9507	-1.9347	0.00140171	0.0408883
MIR4420	222.651	57.8367	-1.94509	0.00119053	0.0364704
TRABD2A	5038.45	1280.91	-1.96958	1.59719e-09	6.17713e-07
OBSCN	2701.86	677.88	-1.97286	6.05323e-08	1.36209e-05
RNF43	274.959	69.7443	-1.97836	0.00154389	0.043229
BEX2	387.443	96.111	-2.0114	0.000291494	0.013461
ADORA2A-AS1	337.473	82.5024	-2.01491	0.000180562	0.00915834
EGR3	1287.06	301.942	-2.04018	2.61822e-05	0.00207712
FHIT	1086.61	262.817	-2.04638	6.61715e-06	0.000712121
GSTM2	2246.6	540.093	-2.0545	1.11612e-07	2.24265e-05
LINC00264	432.695	103.766	-2.05907	8.98808e-05	0.00550676
NLGN2	363.107	86.7551	-2.06561	0.00117875	0.0363817
IL24	441.24	104.616	-2.07666	0.000207761	0.0102373
RPS16P5	522.53	122.478	-2.09	0.000158343	0.0082686
KLF9	6363.07	1462.08	-2.10227	4.92629e-11	2.65077e-08
SAMD12	378.088	83.3529	-2.11189	0.000309193	0.0141725
PLK3	4664.84	1051.27	-2.14917	9.32986e-09	2.96068e-06
SBDS	4716.98	1059.77	-2.15429	3.70554e-11	2.08454e-08
KLF3-AS1	371.009	80.8013	-2.19519	0.00104758	0.0336749
ZNF662	359.827	77.3991	-2.20418	0.000283029	0.013119
ZBTB10	1901.4	405.707	-2.21883	1.80034e-08	5.06387e-06
ARG1	311.347	64.641	-2.24507	4.20386e-06	0.000481731
LOC100130476	494.962	102.915	-2.266	3.40107e-06	0.000408657
FAM153B	724.869	149.695	-2.27563	4.25756e-06	0.000483408
PI4KAP1	1550.59	318.952	-2.27913	1.67708e-08	4.82686e-06
SCML1	1400.14	280.678	-2.29917	4.0515e-09	1.43261e-06
AK5	688.035	135.236	-2.31031	2.5748e-06	0.000318658
JUN	1984.35	393.8	-2.33146	1.58116e-10	7.75271e-08
LRRN3	1345.33	244.105	-2.33235	1.34257e-07	2.51752e-05
EDAR	501.674	98.6626	-2.34271	1.60312e-05	0.00150305
SLC4A1	753.257	65.4916	-2.34486	0.000282138	0.013119
SNORA27	161.848	31.47	-2.36042	0.00166864	0.0454638
LINC00565	581.729	98.6626	-2.37723	1.61755e-05	0.00150517
RGS1	848.846	152.247	-2.42852	6.92224e-09	2.31144e-06
TNFAIP3	29581.4	5385.62	-2.43374	5.63706e-16	6.97643e-13
ALAS2	1097.93	64.641	-2.45794	2.71513e-08	7.00051e-06
CD69	7139.46	1277.51	-2.47953	2.07881e-15	2.33885e-12
LINC01279	201.301	34.8721	-2.48165	0.00143075	0.0413405
TTC39B	1379.11	245.806	-2.4841	1.29382e-09	5.33744e-07
ATF3	266.283	45.9291	-2.49222	0.00013188	0.00709628
ADORA2A	198.208	33.1711	-2.56693	0.000243002	0.0115226
SNORD102	618.606	98.6626	-2.62182	5.59248e-08	1.3059e-05
PRKXP1	3612.1	568.161	-2.65974	7.12051e-15	6.88491e-12
HBA1	2445.27	169.257	-2.69259	1.92132e-10	8.80678e-08
MTUS1	244.818	35.7227	-2.74936	9.30776e-05	0.00559294
LOC100507387	467.155	67.1926	-2.75524	1.07636e-06	0.000156717
NAPRT	440.232	60.3883	-2.84307	2.50694e-06	0.000315373
NFKBIA	51833.9	7056.08	-2.85666	1.50801e-18	2.3329e-15
FOXP1-AS1	136.812	18.7119	-2.86118	0.00057459	0.0220842
SELENBP1	185.323	7.65486	-2.8978	0.00124464	0.037297
G0S2	4417.16	577.516	-2.91038	5.59781e-19	9.89693e-16
XKRX	138.953	17.8613	-2.95684	0.00110485	0.0349708
HBA2	3645.66	176.062	-3.10053	1.97451e-13	1.74547e-10
SIK1	283.356	31.47	-3.17079	1.53209e-07	2.7884e-05
GRASP	589.965	64.641	-3.18898	1.40865e-11	8.71676e-09
LOC102723604	97.0954	10.2065	-3.24281	0.000477562	0.0194418
TGFB3	305.37	31.47	-3.26148	5.75141e-07	8.78759e-05
CD83	2514.78	250.909	-3.32216	7.1662e-22	1.47815e-18
SLC44A5	145.683	11.9076	-3.33083	0.000232915	0.0110867
HBEGF	649.733	62.0894	-3.34023	2.92537e-11	1.72402e-08
CYP4F29P	409.671	39.9754	-3.35586	2.74044e-07	4.77686e-05
MDGA1	823.169	62.0894	-3.70435	1.53799e-12	1.05746e-09
PER1	9512.51	652.364	-3.86542	5.4092e-34	3.34721e-30
NR4A2	3842.99	244.955	-3.97208	1.98547e-05	0.00175515
FOSL1	207.945	12.7581	-4.0268	1.31635e-07	2.50633e-05
SLED1	713.875	41.6764	-4.07395	7.23205e-15	6.88491e-12
FOSB	15572.1	865.849	-4.16305	4.11148e-28	1.69612e-24
NRCAM	329.189	14.4592	-4.48117	5.16981e-08	1.27741e-05
NPIPA5	167.451	5.10324	-4.99613	2.85423e-07	4.90611e-05
AREG	284.674	6.80432	-5.05386	5.29172e-09	1.81917e-06
DEFA3	763.981	7.65486	-6.20237	1.09133e-05	0.00107103
PRKY	4331.38	0.85054	-11.9514	0.000598303	0.022644

## Sheet: II-3
Gene	mean_Con	mean_II-3	log2FoldChange	pvalue	padj
NEBL	12.082	463.641	5.29418	1.54846e-09	4.28955e-06
PVRL2	76.3336	1134	3.97161	4.34801e-12	2.00748e-08
FCRL5	414.65	2960.02	3.16446	5.68667e-15	3.9383e-11
LOC389834	131.453	438.048	2.01991	5.41435e-05	0.0468714
CLEC12A	2653.91	9416.55	1.8633	3.71449e-09	8.57489e-06
FCER1A	763.127	2179.41	1.56289	1.47071e-05	0.0226343
HDC	775.33	2069.16	1.46828	6.92479e-05	0.0504817
CHRM3-AS2	1422.94	465.61	-1.60349	3.86084e-05	0.035651
PI4KAP1	1550.59	425.251	-1.86416	3.73801e-06	0.00739645
SPATA20	692.269	186.047	-1.89495	2.81395e-05	0.0302997
PRKXP1	3612.1	761.907	-2.23642	5.53841e-11	1.91781e-07

## Sheet: III-3
Gene	mean_Con	mean_III-3	log2FoldChange	pvalue	padj		Gene Set Name	FDR q-value
TNFSF14	814.714	3385.69	2.08529	1.5434e-08	5.06712e-06		Secretory vesicle	7.38e-14
CEP19	882.992	3189.68	1.90455	5.90027e-06	0.000880788		Cell activation	8.32e-11
GIMAP7	2434.45	8439.72	1.82494	1.07828e-08	3.83508e-06		Regulation of immune system process	1.28e-09
CCR2	711.627	2463.53	1.79857	6.67968e-07	0.000170596		Inflammatory response	1.27e-08
GIMAP4	5977	18220.4	1.69679	3.59225e-08	1.09512e-05		Cell adhesion	7.36e-08
NHSL2	2376.63	7349.4	1.64523	1.30938e-06	0.000282492
RAB31	4208.09	12696.3	1.61131	6.79506e-07	0.000170596
CD93	5998.04	18160.2	1.60267	5.71864e-05	0.00443767
ZNF217	6039.67	18005.4	1.58569	1.33289e-06	0.000282492
LUCAT1	1402.96	4121.85	1.57496	5.91642e-05	0.00450916
PRKAR1A	9881.36	28528.9	1.55302	5.98474e-06	0.000880788
DOCK5	11660.3	33925.9	1.54498	0.000231773	0.00983685
TLR8	4332.06	12167.3	1.54367	5.69255e-06	0.000880788
GPAT3	1012.16	2799.88	1.54094	0.000154485	0.00775698
MANSC1	1499.9	4114.06	1.53654	0.000433441	0.0152886
ANPEP	10820.8	30436.7	1.51544	8.90069e-05	0.00558649
ADAMTSL4	2371.59	6715.69	1.51149	1.23282e-05	0.00138466
CRISPLD2	2017.48	5710.01	1.50877	7.48372e-05	0.00509766
MMP25-AS1	3444.68	9782.86	1.5055	1.09871e-05	0.00133979
MME	8406.78	21876.7	1.49472	0.000178441	0.00863875
BOD1L1	12001.2	33175.3	1.46958	2.84658e-05	0.00262245
ALPL	2848.85	7758.13	1.45169	3.27968e-05	0.00274464
F5	2765.97	7368.33	1.4502	1.58901e-05	0.00169548
TOPORS	3213.54	8727.06	1.44884	0.000135351	0.00731237
SIRPA	7714.07	20776.3	1.44171	0.000153695	0.00775698
IL6R	8918.09	23713.2	1.4308	2.88789e-05	0.00262245
TNFRSF10C	5298.81	13608.5	1.42522	0.00021424	0.00923613
BAZ2B	5667.1	14693.2	1.42471	7.28935e-05	0.00509766
SIPA1L2	1193.97	2963.59	1.42224	7.96645e-05	0.0052309
NCOA4	19942.6	52742.1	1.41719	0.00185236	0.0371168
SLC40A1	1689.64	4248.82	1.40195	0.000347922	0.0129125
STEAP4	6097.9	15110.9	1.40164	5.51074e-06	0.000880788
BCL6	11246.6	29208.3	1.39704	6.75778e-05	0.00497279
FRAT2	3853.02	9582.39	1.39166	2.15235e-05	0.00213633
ZNF641	3533.85	9209.3	1.38985	9.3226e-06	0.00117026
VNN2	18985	46287	1.36512	9.30501e-05	0.0056734
FGL2	16797.6	42029.3	1.35526	7.41635e-06	0.000959181
MBD6	8463.29	21632.8	1.35352	0.000184191	0.00863875
TLR1	4029.91	9899.8	1.343	1.96378e-05	0.00199557
TNFRSF1A	4720.44	11768.6	1.32666	0.000102804	0.00601049
C15orf39	3965.75	9830.75	1.32458	3.17555e-05	0.00272859
MICAL2	3207.52	7974.19	1.31873	0.00204012	0.0388715
NLRP12	2156.57	5348.05	1.31658	0.000246263	0.0102044
HSPA1A	1363.67	3352.28	1.31568	0.00133694	0.0317847
KCNE3	1736.87	4312.3	1.3135	0.000597773	0.0186542
LINC01272	3385.76	8218.09	1.31304	0.00259991	0.0461254
MRVI1	1222.13	3009.25	1.31259	0.000922641	0.024923
RP2	1912.13	4667.57	1.31043	0.00019179	0.0088017
HBA1	2445.27	2702.98	1.30467	0.00151581	0.0333478
NAMPT	83331.7	195001	1.30125	3.13119e-05	0.00272859
NRBF2	2163.51	5125.31	1.2979	0.00018657	0.00865522
HSPA6	3303.44	7694.65	1.29748	6.13635e-05	0.00459473
SNX18	2592.91	6337.03	1.2943	0.00024929	0.0102305
LILRA1	3423.02	8238.14	1.29185	0.000978266	0.0260952
MNDA	60685.7	141534	1.29087	0.000201515	0.00891055
FAM129A	14653	34889.3	1.28697	0.000232784	0.00983685
PRAM1	1721.79	4167.52	1.28603	0.000146364	0.00771209
SOD2	19471.5	45167.8	1.27832	0.00090641	0.0246827
ELOVL5	8959.68	21630.5	1.27222	4.23999e-05	0.00348005
MEGF9	10011.3	23374.6	1.26989	0.000685653	0.0203698
FAM63A	2970.69	7117.74	1.26839	0.00150872	0.0333478
SVIL	3281.24	7797.11	1.26561	0.000262822	0.0105823
PGD	9225.96	21767.5	1.2648	7.59989e-05	0.00509766
WDFY3	4096.33	9574.6	1.2619	0.00036091	0.0131655
ZFP36L1	9590.51	22928	1.25857	7.06883e-05	0.00504364
ERV3-1	1690.76	4008.26	1.2584	0.0028685	0.048971
CXCR2	32491.8	68926.6	1.24963	0.000169819	0.00833089
PILRA	4550.78	10571.4	1.24389	0.000507561	0.016924
NABP1	4370.13	10182.7	1.22891	0.000117751	0.00661267
PPP1R18	12827.3	29647.1	1.22616	9.73957e-05	0.0057734
SORL1	41515	96449.8	1.22537	0.000933018	0.0250448
SRXN1	1415.92	3287.68	1.22225	0.000520718	0.0170956
CREB5	9166.15	21241.9	1.22011	7.0904e-05	0.00504364
SKAP2	4190.71	9562.34	1.21589	0.00139614	0.0320361
ATP6V1B2	6608.34	15165.4	1.21587	0.000182712	0.00863875
LRRK2	20485.9	47457.6	1.21167	7.64409e-05	0.00509766
MYH9	33082.6	76497.6	1.2097	0.00010895	0.00628377
RNASEL	2025.59	4653.1	1.20945	0.000259353	0.0105421
KIF13A	2715.39	6243.48	1.20888	0.000438785	0.0153503
PLEKHG3	4458.72	10261.8	1.20379	0.00161071	0.0343726
FCGR2A	21535	46809.4	1.20122	0.000117123	0.00661267
SIRPB2	3366.24	7671.26	1.19134	0.00104115	0.0270954
NEDD9	3999.44	8842.89	1.1836	0.000211339	0.00920403
PPP1R3B	2712.93	5858.13	1.18352	0.000272892	0.0107843
CCDC186	3006.25	6822.61	1.1823	0.000481695	0.0165796
LAMP2	7522.28	16640	1.17747	0.00109475	0.0279784
IGSF6	3965.24	8601.21	1.17285	0.000690689	0.0203698
NCF1	13627	30637.1	1.17044	0.00125071	0.0312166
MXD1	16194.2	35087.5	1.16943	0.000202061	0.00891055
PLXNC1	9658.83	21334.3	1.16817	0.000202232	0.00891055
CASS4	1823.56	4024.96	1.16286	0.00203782	0.0388715
NDEL1	3555.83	7858.36	1.15981	0.00147441	0.0332272
LOC729737	12538.6	27967.6	1.15869	0.00182528	0.0367467
SPTLC2	2586.85	5712.24	1.15589	0.000282431	0.0110115
COPB2	3330.7	7343.83	1.14865	0.000288961	0.0110115
TUBB1	7518.17	16134.4	1.14759	0.00015274	0.00775698
OSTF1	5117.75	11102.6	1.14472	0.000287454	0.0110115
ZC3H13	4091.44	9021.08	1.14437	0.000603159	0.0186542
AMICA1	24418.8	53536.2	1.14392	0.000498635	0.0167878
EVI2B	54428.9	116097	1.14241	0.00078271	0.0222983
APOBR	19662.3	43287.8	1.14114	0.000131727	0.00720784
RASSF3	10292.7	21950.2	1.14092	0.000599466	0.0186542
HAL	3044.32	6622.14	1.13986	0.00107366	0.0277571
HCLS1	41272.6	89343.2	1.13687	0.000299299	0.0113045
RAB3D	3537.29	7618.91	1.13396	0.000907962	0.0246827
FPR2	5521.98	10737.3	1.13209	0.000534566	0.0172843
BAZ1A	8657.06	18612.4	1.13103	0.00034017	0.0127355
ARID4B	6595.5	14090.7	1.1246	0.000403763	0.0143605
AGO4	10087.1	21809.9	1.11586	0.00191862	0.0375975
CR1	5808.29	12498.1	1.11514	0.00178107	0.0362932
ATP6V1A	3560.3	7663.46	1.1137	0.0023537	0.0429322
ZCCHC6	10526.3	22428	1.11328	0.000750832	0.0217997
ACOX1	3624.92	7749.22	1.10809	0.00149943	0.0333373
NDST1	1755.21	3768.81	1.10687	0.00130132	0.0314726
SENP2	1791.26	3846.77	1.10299	0.00128459	0.0314726
NCF1C	6509.82	13675.3	1.10191	0.00174747	0.0359927
HMGCR	1812.45	3856.79	1.10139	0.0017541	0.0359927
FOSL2	3524.23	7485.27	1.0968	0.00147919	0.0332272
SIPA1L1	3731.55	7915.16	1.09437	0.00222385	0.041629
VPS4B	3153.48	6690.08	1.09394	0.000845448	0.0237393
AQP9	22741.8	45000.7	1.09016	0.00078368	0.0222983
SMC1A	5049.45	10605.9	1.08902	0.000613595	0.0188405
ADAM10	5689.67	12064.9	1.08901	0.000543249	0.0174171
CHST15	6405.15	13499.3	1.08874	0.00260455	0.0461254
UBN1	8072.85	17018.7	1.0871	0.000890686	0.0245255
GAS7	3874.13	8024.31	1.06884	0.00127193	0.0313792
PREX1	17790	37064.4	1.06383	0.000686808	0.0203698
CSF2RB	17177.5	34924.9	1.06109	0.0015373	0.0334755
MPZL3	2286.39	4690.96	1.05618	0.00122011	0.0307729
TUBA1A	13397.4	27309.4	1.05322	0.00069204	0.0203698
SRPK2	3350.23	6916.16	1.04984	0.00289637	0.0492498
GAB2	9659.31	19487.8	1.04972	0.00141813	0.0321947
AHCTF1	6084.27	12517	1.04528	0.00263368	0.0463934
LBR	6025.68	12290.9	1.04223	0.00173434	0.0359329
THRAP3	6896.91	14131.9	1.04051	0.000882488	0.0244575
KMT2C	9745.64	19947.7	1.03656	0.00122572	0.0307729
ALOX5	8901.77	18126.8	1.03021	0.00245235	0.0441631
CREBBP	9473	19237.2	1.0287	0.0018619	0.0371336
CPSF7	6596.47	13434.7	1.02659	0.00159757	0.0342635
NT5C2	6750.34	13450.3	1.02483	0.00132819	0.0317847
MAP4K4	12204.7	24518.4	1.02469	0.00100471	0.0266342
KMT2D	16152.3	32817.8	1.02258	0.00103867	0.0270954
CTR9	2120.23	4277.77	1.02238	0.0020315	0.0388715
CX3CR1	4085.31	8284.92	1.02189	0.000878564	0.0244575
USP32	6634.97	13265.4	1.02172	0.00297292	0.0499545
F13A1	5026.59	9143.59	1.01994	0.00102424	0.0269843
ACTN4	4694.73	9512.23	1.01863	0.00171177	0.0356382
STK40	4198.31	8473.13	1.0172	0.00225224	0.0419763
GNB4	1985.28	3988.21	1.01708	0.00266533	0.0464311
MPEG1	21117.3	42409.1	1.01548	0.00120771	0.0306815
ANKRD11	5172.71	10386.5	1.01527	0.00137406	0.0320361
MMP25	7968.48	15916.1	1.01465	0.00278719	0.0481609
TLN1	25044.8	50307.6	1.01031	0.00137886	0.0320361
ARRDC3	7021.39	14137.5	1.01025	0.00168825	0.0353208
FCGR3B	85600.9	150852	1.00482	0.000710364	0.020766
NCOR1	5843.65	11677.3	1.00274	0.00130503	0.0314726
MYLIP	8193.43	3983.75	-1.02107	0.00130521	0.0314726
RPS27	48166.9	23062.8	-1.03156	0.00053129	0.0172843
RPS25	28972.3	13880.2	-1.03463	0.000546834	0.0174171
RPS13	8637.15	4160.83	-1.04268	0.000757684	0.02185
TMSB10	27310	12690.8	-1.04277	0.00195591	0.0379447
CSRNP1	7941.4	3803.33	-1.04476	0.00197734	0.0381869
RPL34	8126.77	3842.31	-1.06804	0.000490505	0.0167478
FCAR	3980.34	1846.54	-1.08244	0.000671105	0.020314
TWF1	2275.7	1068.05	-1.09115	0.00206247	0.0389496
DDX47	2285.7	1072.51	-1.09187	0.0015267	0.0334152
EAF1	2913.28	1362.07	-1.09608	0.000824227	0.0232967
RPS16	5987.65	2786.51	-1.10202	0.000512322	0.0169503
UBA52	12007.6	5451.63	-1.11385	0.000265647	0.0105961
LINC01578	4066.07	1856.56	-1.12838	0.000451403	0.0156633
SAT1	60013.8	26510.8	-1.15113	0.000668872	0.020314
THEM4	2092.26	916.586	-1.15473	0.00126696	0.0313792
LINC-PINT	2402.67	1075.85	-1.15954	0.00155834	0.0337613
ZNF394	4989.64	2206.27	-1.17055	0.000287837	0.0110115
BCL11B	9279.46	4099.58	-1.17089	0.000153796	0.00775698
SLC35E2	3054.43	1335.34	-1.18301	0.000394907	0.0141635
SNHG1	2646.64	1164.94	-1.18372	0.000552548	0.0174687
CCNL1	26646.3	11665	-1.19178	0.000139331	0.00743332
RSL24D1	2627.89	1148.24	-1.19284	0.000356836	0.0131291
HINT1	3387.39	1432.24	-1.23987	0.000162709	0.00807492
CIB1	1966.15	820.807	-1.24241	0.000499544	0.0167878
RPS29	10545.4	4425.9	-1.24704	9.51949e-05	0.00572242
ITGB2-AS1	5838.45	2368.87	-1.26584	0.00235383	0.0429322
FAM118A	2864.21	937.747	-1.26703	0.00254899	0.0455192
RPS19	6310.06	2566	-1.28134	8.28239e-05	0.00527601
GAS5	4743.33	1941.2	-1.28622	8.08995e-05	0.0052315
TRA2B	10985.8	4383.58	-1.3209	1.76505e-05	0.00183737
BMS1P20	2340.47	935.519	-1.32197	0.000242687	0.0101548
MIAT	17238.7	6433.92	-1.32327	2.65084e-05	0.00252107
RPL36	3984.62	1589.27	-1.32632	0.000372523	0.013474
SBDSP1	3255.85	1254.04	-1.37437	4.55883e-05	0.00367115
RPL27	14633.1	5607.55	-1.38369	6.64021e-06	0.000914785
RPL31	11778.2	4457.08	-1.38676	5.04646e-06	0.000861531
RPS21	2732.46	1016.82	-1.39765	0.000181957	0.00863875
NFKBIZ	19049.3	7196.82	-1.40377	7.00697e-06	0.000934555
TIPARP	3818.85	1430.01	-1.41719	5.18211e-05	0.00409579
RPS18	37302.9	13889.1	-1.4234	6.64441e-06	0.000914785
RPS5	8022.72	2969.16	-1.42955	4.22487e-06	0.000751322
PLK3	4664.84	1728.48	-1.4318	0.000127947	0.00709191
RPS14	19547.7	7123.31	-1.45437	1.3506e-06	0.000282492
RPL9	25038	8857.36	-1.49842	2.23263e-06	0.000414298
CXCR4	26824.7	9203.73	-1.54342	2.30616e-07	6.5618e-05
DDIT4	2322.66	777.372	-1.54756	9.05563e-05	0.00560137
SBDS	4716.98	1602.63	-1.5576	1.68332e-06	0.000326564
CXCL8	47568.5	15935	-1.5699	1.19996e-05	0.00138417
ZBTB10	1901.4	575.79	-1.71373	1.34146e-05	0.00146804
FOSB	15572.1	4399.17	-1.81801	1.38996e-06	0.000282492
RPL39	10855.2	3067.17	-1.82263	2.60078e-09	1.0091e-06
KLF9	6363.07	1577.02	-1.99309	4.84947e-10	2.58719e-07
PRKXP1	3612.1	860.901	-2.06019	1.55061e-09	6.61801e-07
JUN	1984.35	423.211	-2.22755	1.13101e-09	5.36352e-07
G0S2	4417.16	907.677	-2.25806	4.46652e-12	2.7233e-09
PER1	9512.51	1525.79	-2.63961	6.843e-17	4.86765e-14
TNFAIP3	29581.4	4269.98	-2.76862	3.57429e-20	3.81377e-17
NFKBIA	51833.9	7077.65	-2.85225	1.74989e-18	1.4937e-15
CD69	7139.46	792.964	-3.16754	8.3151e-24	1.77444e-20
CD83	2514.78	237.221	-3.4031	2.13035e-22	3.03078e-19

## Sheet: III-5
Gene	mean_Con	mean_III-5	log2FoldChange	pvalue	padj		Gene Set Name	FDR q-value
C4BPA	15.0545	1047.39	6.16358	2.73837e-19	5.97075e-16		Inflammatory response	1.11e-18
LOC100506159	7.28732	366.011	5.68939	1.34949e-13	1.83901e-10		Secretory vesicle	3.71e-16
LOC389834	131.453	851.723	2.97921	2.27948e-09	1.46182e-06		Cell activation	7.89e-14
CCR2	711.627	4590.1	2.69637	8.42456e-14	1.31206e-10		Regulation of immune sytem process	1.43e-12
SYNM	179.196	721.663	2.59733	1.41449e-05	0.00237243		Cell killing	1.26e-10
CD180	306.685	1659.71	2.50875	3.20523e-09	1.9413e-06
CLEC12A	2653.91	12857.6	2.31264	2.48814e-13	3.01397e-10
SPRED1	98.9041	445.428	2.29006	0.000388181	0.0212661
CXCR6	74.9677	355.652	2.27983	0.000351168	0.0202165
SLC4A10	278.141	1285.64	2.2602	8.26888e-05	0.00782793
CPA3	119.22	501.826	2.2524	0.000265579	0.0167361
PDK4	317.418	1336.28	2.12325	4.54054e-06	0.000951941
CX3CR1	4085.31	16719.1	2.03483	3.37513e-11	2.83044e-08
F2RL1	658.81	2587.4	2.00964	6.58317e-06	0.0013049
LINC00211	180.685	699.794	2.00524	0.00026772	0.0167741
FCER1A	763.127	2917.73	1.9838	3.74466e-08	1.45801e-05
MGAM2	484.836	1636.69	1.94235	3.24946e-05	0.00416772
MERTK	173.644	656.057	1.92656	0.000168852	0.0125226
STEAP4	6097.9	21473.8	1.90863	6.03773e-10	4.38822e-07
MRVI1	1222.13	4514.13	1.89764	1.63914e-06	0.000406133
DSC2	424.416	1514.69	1.87805	0.000318378	0.0186611
FADS2	589.119	1679.28	1.87224	0.000422237	0.0224237
LOC101243545	220.34	786.118	1.85252	0.00112572	0.0423194
LTF	2248.89	5132.21	1.83011	3.06288e-08	1.23672e-05
MS4A7	1423.14	4618.87	1.79682	9.16386e-08	3.14611e-05
KLRC1	244.517	834.459	1.77505	0.000836647	0.0350552
FCGR3A	13178	36019.8	1.74791	5.20247e-06	0.00107014
ITPRIPL2	298.023	928.839	1.72234	0.000501439	0.0250906
PTGS2	12902.9	42543.6	1.72156	9.89573e-09	4.90379e-06
IL1B	936.125	2747.38	1.67508	4.1897e-06	0.000913521
CA2	727.614	2069.46	1.65658	2.17282e-05	0.00324495
LGALS2	370.49	1154.43	1.65427	0.000212233	0.0146441
CCR5	681.443	2077.51	1.64916	0.000352333	0.0202165
CD1C	230.779	685.983	1.627	0.00130684	0.0473327
CEACAM8	242.434	499.524	1.62419	0.000427491	0.0224237
FGL2	16797.6	50327.6	1.61522	9.23459e-08	3.14611e-05
LINC00989	305.738	877.045	1.61381	0.00025694	0.016544
CXCL1	547.988	1664.31	1.60228	0.000154681	0.0116298
KLRG1	497.505	1506.63	1.59824	5.37597e-05	0.00582554
LMO2	893.135	2687.53	1.59659	1.00693e-05	0.0018296
TLR8	4332.06	12490.4	1.58148	3.34179e-06	0.000759033
FAM198B	987.071	2911.97	1.58098	1.16147e-05	0.00200989
TLR7	381.149	1119.9	1.57798	0.000808205	0.0342843
MYCL	320.701	956.462	1.57681	0.000633195	0.0291745
KRT23	1027.11	2967.22	1.56359	4.38817e-05	0.00505142
SLC40A1	1689.64	4723.61	1.55478	7.27432e-05	0.00727565
DHRS9	817.869	2164.99	1.5459	0.00018139	0.0132719
LUCAT1	1402.96	4010.01	1.53527	9.06038e-05	0.00816636
GIMAP7	2434.45	6886.3	1.53147	1.61288e-06	0.000406133
FCGR3B	85600.9	217104	1.53007	2.53083e-07	7.88319e-05
TARP	801.766	2292.75	1.52008	8.14451e-05	0.00782793
BEND2	266.135	679.077	1.51641	0.00110062	0.0415373
IKBIP	646.414	1756.39	1.49564	0.000493055	0.0250906
KLRB1	1392.7	3845.42	1.49315	1.18627e-05	0.00202074
OGFRL1	4278.5	11707.7	1.47453	4.4018e-05	0.00505142
ZNF217	6039.67	16613.2	1.46959	7.44767e-06	0.0014499
CARD6	661.799	1797.83	1.46317	8.27235e-05	0.00782793
TLR1	4029.91	10753.6	1.46234	3.34192e-06	0.000759033
PRRG4	942.935	2419.35	1.45779	5.42694e-05	0.00582554
MYOF	700.98	1901.41	1.44091	0.000109204	0.00922901
KCNE3	1736.87	4607.36	1.40899	0.000231071	0.0155502
EOMES	479.895	1255.72	1.39124	0.000797885	0.0341119
UBE2D1	1821.19	4763.9	1.3904	2.48145e-05	0.00358436
SDPR	2591.15	6603.16	1.38817	1.45411e-05	0.00240192
TNFSF14	814.714	2074.06	1.3783	0.000189667	0.0136608
SORL1	41515	107141	1.37703	0.000199481	0.0139509
WDFY3	4096.33	10349.6	1.37419	0.000102448	0.00886418
PROK2	2309.07	5647.85	1.35558	4.46427e-05	0.00506974
ATP6V1B2	6608.34	16654.6	1.35101	3.21258e-05	0.00416772
SOD2	19471.5	46976	1.33495	0.000530095	0.0259152
IGSF6	3965.24	9595.7	1.33069	0.000117996	0.00966745
CMTM6	6467.7	15796	1.31994	7.46219e-05	0.00739571
ZNF200	554.493	1317.87	1.3141	0.000958548	0.0381
RHOB	945.793	2346.84	1.31187	0.00024393	0.0162154
MEGF9	10011.3	23917.3	1.303	0.0004944	0.0250906
FAM129A	14653	35232.6	1.30109	0.000198542	0.0139509
PRKAR2B	1313.18	3048.94	1.30089	0.000126357	0.0100831
GZMK	1222.58	2956.86	1.29673	0.000259099	0.016544
FPR2	5521.98	11923	1.2832	8.66205e-05	0.00800285
LYZ	82658.1	190212	1.28083	2.00548e-05	0.00315946
MMD	1102.47	2636.89	1.2781	0.000276392	0.0171206
KLRD1	1801.81	4361.05	1.27481	0.000197795	0.0139509
SDCBP	14002.8	32660.1	1.27329	0.000239387	0.016011
BTG2	17745.9	42453.8	1.27044	2.62301e-05	0.00361496
EGLN1	3502.3	8216.83	1.27007	0.000373901	0.0209039
PTPRJ	9500.22	22555.7	1.26561	0.000217487	0.0149122
PPP1R3B	2712.93	6164.64	1.2571	0.000110563	0.00927197
ATP6V1A	3560.3	8463.14	1.25689	0.000597243	0.0280653
TBC1D9	752.086	1638.99	1.23434	0.00129521	0.047068
RNF24	3256.98	7546.96	1.23309	0.00063683	0.0291745
ITGB3	1553.93	3538.1	1.22543	0.000186867	0.0135815
SLAMF7	1981.47	4606.21	1.21752	0.000199628	0.0139509
GNB4	1985.28	4567.08	1.21261	0.000340595	0.0198299
ZNF641	3533.85	8112.09	1.20683	0.000119179	0.00966745
BACH1	6877.53	15221.7	1.19193	0.000128299	0.010133
PRDX3	897.389	2036.08	1.18627	0.00132156	0.04755
F11R	3505.74	7824.34	1.18079	0.000514778	0.0253942
NRBF2	2163.51	4656.85	1.15962	0.000845124	0.0351662
HCAR3	3984.93	8563.27	1.15443	0.000254737	0.0165306
FRAT2	3853.02	8120.15	1.15278	0.000434248	0.0225865
RAB31	4208.09	9237.74	1.15251	0.00038303	0.0211581
HMGCR	1812.45	3992.74	1.15137	0.00107172	0.0409962
CTSS	55287.2	121657	1.151	0.000412006	0.0222361
GBP4	3851.91	8257.11	1.14044	0.000289839	0.0176129
PLXNC1	9658.83	20917.9	1.13974	0.000288253	0.0176129
GNS	4331.42	9409.24	1.13296	0.000263051	0.0166731
IFNGR2	2358.56	5067.75	1.13182	0.000695205	0.031062
SORT1	1495.54	3269.93	1.13093	0.000701289	0.0311197
KCNJ2	1737.7	3526.59	1.12442	0.00135892	0.0487334
APAF1	5161.72	11022.9	1.11265	0.000872865	0.0357743
SAMHD1	7680.38	15386.3	1.10592	0.000290803	0.0176129
TRANK1	8767.49	18322.4	1.10581	0.000341958	0.0198299
F13A1	5026.59	9700.44	1.10522	0.000372981	0.0209039
MAT2B	2748.82	5735.32	1.09564	0.000803806	0.0342308
ZFP36L1	9590.51	20479.3	1.09562	0.000541807	0.0263695
MXD1	16194.2	33022.7	1.08193	0.000585517	0.0277575
CXCR1	16609.6	30055.5	1.08189	0.000315722	0.0186054
PPBP	2816.78	5636.34	1.08058	0.000549113	0.0266064
LRRK2	20485.9	43294	1.0792	0.000427106	0.0224237
KCTD12	4145.02	8720.96	1.0742	0.000636039	0.0291745
SPN	5544.88	11630.6	1.06917	0.000500974	0.0250906
MPZL3	2286.39	4732.82	1.06899	0.00106338	0.0408204
HCAR2	3300.89	6575.53	1.06442	0.000983506	0.038569
CXCR2	32491.8	60552.9	1.06276	0.00138491	0.0495025
FAM126B	5165.6	10735.2	1.06082	0.00139203	0.0495944
CD36	4897.02	10163.1	1.05805	0.00100776	0.0390982
TNFSF10	7475.21	12933.5	1.05107	0.000655075	0.0293894
RAB27A	3307.05	6824.15	1.04989	0.00092084	0.0371815
CLTC	4030.76	8244.45	1.03667	0.00098879	0.0386372
PDK3	2863.04	5853.87	1.03545	0.00131433	0.0474466
SPTLC2	2586.85	5243.85	1.03246	0.00118539	0.044164
GIMAP4	5977	11406.2	1.02106	0.00091931	0.0371815
CYBB	15287	30721.9	1.00743	0.000756185	0.032714
CLEC7A	18686.1	37523	1.00647	0.000823558	0.0348001
PIK3IP1	8358.37	4071.01	-1.03284	0.000918431	0.0371815
RPS2	9973.62	4858.28	-1.03377	0.00125735	0.0461537
LIMD2	4849.8	2364.11	-1.03695	0.00104657	0.0403171
SRRT	6724.4	3244.61	-1.05145	0.000839241	0.0350552
RASGRP2	10883.2	5227.74	-1.05154	0.000977995	0.0384913
MED15	3554.95	1710.35	-1.05161	0.00128594	0.0469826
TRA2B	10985.8	5216.23	-1.07001	0.000504021	0.0250906
TCF7	18585.7	8829.15	-1.07208	0.0004177	0.0223224
BCL9L	6935.21	3286.04	-1.07487	0.000652202	0.0293894
CDK16	3578.82	1685.03	-1.0868	0.000852486	0.0353376
ITPR3	5887.66	2756.59	-1.09115	0.000590243	0.0278564
UBXN1	3086.15	1429.51	-1.10588	0.00100266	0.0390391
IL6ST	14446.7	6660.71	-1.10612	0.000402491	0.0219398
GPRASP1	5028.89	2313.46	-1.10875	0.000615434	0.0286729
SPG7	2955.72	1340.89	-1.13608	0.00124497	0.0458537
PNPLA2	2369.79	1068.11	-1.13992	0.000949091	0.037901
FKBP5	9979.21	4289.69	-1.14314	0.000302869	0.018043
LRCH4	6049.39	2708.25	-1.14368	0.000356038	0.0203185
LENG8	11511.3	4982.58	-1.14658	0.00024824	0.0163031
TMC6	3791.74	1671.22	-1.16597	0.000838205	0.0350552
C16orf58	1881.71	833.308	-1.16745	0.00118694	0.044164
PPARD	1920.83	852.874	-1.16834	0.00110111	0.0415373
SGSM2	3359.24	1461.74	-1.17437	0.000556507	0.0268453
MYLIP	8193.43	3569.18	-1.17961	0.000205358	0.0142599
TOB1	6024.01	2470	-1.18575	0.000311022	0.018428
TNK2	3069.56	1315.57	-1.21295	0.00057668	0.0275744
ATN1	1828.06	787.269	-1.21376	0.000704073	0.0311197
RPL35	6200.93	2667.97	-1.2168	0.000275409	0.0171206
PPP1R15A	21526.6	8979.93	-1.22184	4.9298e-05	0.00554069
TRMT1	1525.44	642.245	-1.24115	0.00124003	0.0458264
ARL6IP4	1694.03	710.153	-1.25379	0.000636905	0.0291745
FLT3LG	1434.45	599.659	-1.25811	0.00128855	0.0469826
CD83	2514.78	1045.09	-1.26378	0.000190464	0.0136608
GYPC	1627.86	656.057	-1.27136	0.000706034	0.0311197
PLK3	4664.84	1929.04	-1.27342	0.000654651	0.0293894
PTOV1	1400.71	567.432	-1.28474	0.00064831	0.0293894
TSC22D3	37115.7	14912.1	-1.28724	4.32901e-05	0.00505142
STX2	2297.52	929.99	-1.29841	0.00051297	0.0253942
ATHL1	16363.9	6607.76	-1.30248	4.09882e-05	0.00496504
ZNF394	4989.64	2011.91	-1.30359	5.45042e-05	0.00582554
PHF1	8801.23	3541.56	-1.31366	2.418e-05	0.0035623
SYTL1	1884.01	738.928	-1.31446	0.000245779	0.0162393
CCDC59	2086.01	837.912	-1.31623	0.000284518	0.0175244
JCHAIN	4628.03	1849.62	-1.32272	3.4157e-05	0.00432999
ZBTB10	1901.4	753.89	-1.32492	0.000738655	0.0323406
MAN2C1	4488.34	1703.45	-1.32829	6.68903e-05	0.00681531
CCDC88B	5369.02	2108.59	-1.32892	2.56448e-05	0.00358436
RPLP1	4682.58	1851.92	-1.33011	0.000600306	0.0280882
NCLN	927.54	366.011	-1.33626	0.000944104	0.0378405
ARHGDIA	3485.05	1362.76	-1.35486	5.40997e-05	0.00582554
PFKL	1744.49	674.473	-1.35574	0.000378579	0.0210575
TMEM259	3993.09	1536.55	-1.35969	6.52689e-05	0.00671285
HIP1R	1572.19	566.281	-1.38483	0.00115239	0.043173
PLEC	4055.07	1521.59	-1.38886	0.000101112	0.0088186
LOC100131564	3633	1345.49	-1.40499	0.000357838	0.0203185
FAM118A	2864.21	841.364	-1.4235	0.000707914	0.0311197
ZAP70	6132.61	2255.92	-1.42896	2.02864e-05	0.00315946
RNF157	2063	746.984	-1.43051	8.36671e-05	0.00782793
JUNB	1766.47	654.906	-1.43182	5.90845e-05	0.00625377
OBSCN	2701.86	980.633	-1.44018	7.58786e-05	0.00745251
ARHGEF1	16082	5817.04	-1.44324	3.88604e-06	0.000864605
RPS21	2732.46	980.633	-1.44993	0.000104213	0.0089459
FAM102A	4880.08	1784.02	-1.4509	2.52232e-05	0.00358436
SPSB3	837.065	302.707	-1.45133	0.000744473	0.032465
NFKBIE	1316.6	481.109	-1.45271	9.60373e-05	0.00844354
NAPSB	1275.63	460.391	-1.46162	0.000408602	0.0221621
PRR12	840.022	303.858	-1.46609	0.000503564	0.0250906
ANO9	1901.88	684.832	-1.46902	7.99645e-05	0.00778369
FZR1	1020.77	367.162	-1.46926	0.000259495	0.016544
FOSB	15572.1	5574.18	-1.47648	8.81485e-05	0.00807559
HMGA1	1845.37	661.812	-1.47761	9.08669e-05	0.00816636
GUK1	1189.16	413.201	-1.48996	0.000165206	0.0123362
GAL3ST4	865.325	307.311	-1.49333	0.000900642	0.0367745
MAFF	1202.96	423.56	-1.49505	8.40092e-05	0.00782793
FHIT	1086.61	384.426	-1.49773	0.000961062	0.0381
GAA	1375.48	473.052	-1.49793	0.00013361	0.0102579
RHOT2	1397.51	484.561	-1.50689	9.13865e-05	0.00816636
EPHX1	2182.77	744.682	-1.5226	2.92491e-05	0.00393671
APBA2	1595.53	554.771	-1.52421	0.00036718	0.0207409
GRAP	1268.93	438.522	-1.53219	0.000130231	0.010133
FKBP8	4039.71	1308.66	-1.56072	1.21315e-06	0.000322579
WASH7P	1456.19	490.316	-1.56414	3.02774e-05	0.00402542
SESN2	818.482	276.235	-1.56751	0.000298807	0.0179977
MRPL38	610.646	204.874	-1.57241	0.000770352	0.0331349
TCEB2	546.609	183.005	-1.57772	0.000858069	0.0354344
INF2	674.437	223.29	-1.59499	0.000459015	0.0237165
SLC25A39	2013.24	559.375	-1.59553	2.01356e-05	0.00315946
CRIP1	1268.9	412.05	-1.60114	0.000119713	0.00966745
CAPS	782.723	249.762	-1.60336	0.000384269	0.0211581
NDUFA11	521.267	171.496	-1.60387	0.00120193	0.0445696
CPSF1	2541.3	806.835	-1.60526	4.48088e-06	0.000951941
RLTPR	1989.49	636.491	-1.62396	1.97222e-05	0.00315946
DUS1L	882.801	283.14	-1.62658	0.00030058	0.0180051
DUS3L	615.333	192.213	-1.62833	0.000968213	0.0382444
JUP	655.79	163.439	-1.63013	0.000524006	0.0257329
ZC3H12A	1344.49	430.466	-1.63391	4.09629e-05	0.00496504
CTLA4	1210.33	389.03	-1.63743	3.90304e-05	0.00489091
GDPD5	596.458	186.458	-1.64133	0.000865273	0.035597
GET4	941.789	298.103	-1.64583	6.93264e-05	0.00699811
POLRMT	534.566	168.043	-1.66582	0.000943091	0.0378405
HBA2	3645.66	470.75	-1.68165	5.26438e-05	0.00582554
DUSP10	936.171	286.593	-1.68386	0.000130402	0.010133
LMF2	864.237	263.574	-1.68568	9.59111e-05	0.00844354
CDK5R1	636.176	189.911	-1.6988	0.00017749	0.0130743
TRABD	1015.89	301.556	-1.71695	6.32267e-05	0.00660433
TSPYL2	8421.18	2540.21	-1.72906	6.56399e-08	2.38535e-05
SBDSP1	3255.85	980.633	-1.72917	3.11519e-07	9.43384e-05
SSTR3	757.244	202.572	-1.73697	0.000414394	0.0222548
VSTM1	732.051	208.327	-1.73768	0.000107172	0.00912803
DCHS1	682.353	199.119	-1.74902	0.000748345	0.0325038
ALYREF	876.538	260.121	-1.7496	3.98361e-05	0.00493515
LTBP4	894.59	255.517	-1.75208	0.00015251	0.0115463
CROCC	356.6	102.437	-1.77949	0.00139831	0.0496561
MRPL55	440.639	127.758	-1.7803	0.000644886	0.0293894
LOC100130476	494.962	143.872	-1.78267	0.000253739	0.0165306
MAFK	392.245	109.343	-1.78318	0.00109898	0.0415373
TAGLN	619.532	172.647	-1.78551	0.000112078	0.00928787
PNMA3	974.78	280.838	-1.79347	3.22455e-05	0.00416772
LTBP3	3461.65	977.18	-1.82161	2.44438e-07	7.83783e-05
ADTRP	937.11	252.064	-1.8266	0.000131054	0.010133
SPPL2B	471.335	127.758	-1.82765	0.000771994	0.0331349
RPL36	3984.62	1119.9	-1.83131	9.4943e-07	0.000265402
SBDS	4716.98	1317.87	-1.83984	1.64361e-08	7.79072e-06
ABHD17A	352.246	95.5311	-1.85184	0.00107891	0.0411267
IGLL5	1248.36	330.331	-1.85747	1.07793e-05	0.00189541
MFSD10	434.853	118.551	-1.85774	0.000435072	0.0225865
MFGE8	763.49	209.478	-1.8661	2.65269e-05	0.00361496
G0S2	4417.16	1183.2	-1.87561	8.23338e-09	4.2743e-06
CFL2	812.945	218.686	-1.89447	2.16215e-05	0.00324495
U2AF1	1123.75	294.65	-1.91423	5.77373e-06	0.00116565
KIFC2	504.036	127.758	-1.9202	0.000230329	0.0155502
RPS28	1307.88	334.934	-1.95949	1.57418e-06	0.000406133
SNHG5	2402.73	595.055	-1.96065	3.31644e-07	9.77184e-05
KLF9	6363.07	1581.44	-1.98905	5.30128e-10	4.12818e-07
SIK1	283.356	70.2096	-2.0131	0.000585601	0.0277575
DPP7	715.32	168.043	-2.06055	8.99044e-06	0.00168989
SAP25	384.741	89.7762	-2.06264	0.00012671	0.0100831
MIB2	322.976	72.5116	-2.08164	0.000464152	0.0238688
MYOM2	535.811	93.2292	-2.10766	0.000112456	0.00928787
WASH3P	457.575	105.89	-2.11118	4.24772e-05	0.00503355
CCDC144B	1217.74	270.48	-2.13136	7.81362e-06	0.00149446
MZB1	305.991	69.0586	-2.14247	0.000427823	0.0224237
RN7SK	493.564	103.588	-2.16719	4.18037e-05	0.00500818
HBEGF	649.733	139.268	-2.17478	9.4073e-06	0.00173828
PI4KAP1	1550.59	321.123	-2.26934	2.32932e-08	1.01577e-05
NAPRT	440.232	88.6253	-2.28962	0.000142902	0.0108945
CD7	647.465	124.306	-2.38116	1.00261e-06	0.000273262
PIDD1	246.575	43.7371	-2.41185	0.000498533	0.0250906
CACNA1I	2553.42	460.391	-2.43415	2.92803e-11	2.66012e-08
ASIC3	248.944	46.0391	-2.43517	0.000563919	0.027083
CD69	7139.46	1301.76	-2.45241	4.82007e-15	8.75807e-12
GRASP	589.965	101.286	-2.54107	5.63898e-08	2.11987e-05
JUN	1984.35	336.085	-2.5601	3.49856e-12	3.46739e-09
RGS1	848.846	138.117	-2.56904	1.63274e-09	1.11251e-06
RPH3A	503.837	77.1155	-2.58374	1.94866e-08	8.85179e-06
LINC00565	581.729	84.0214	-2.60898	3.284e-06	0.000759033
ZNF414	214.915	34.5293	-2.63448	0.000221393	0.0150852
C12orf57	347.042	55.2469	-2.64786	1.05822e-05	0.00189127
TNFAIP3	29581.4	4136.61	-2.8144	8.73112e-21	3.17289e-17
MUC20	566.129	59.8508	-2.86976	1.92719e-06	0.000466893
DDIT4	2322.66	307.311	-2.88647	6.40935e-13	6.98747e-10
FOSL1	207.945	27.6235	-2.91232	6.3608e-05	0.00660433
SLED1	713.875	92.0782	-2.93033	7.8232e-09	4.26443e-06
NFKBIA	51833.9	6117.44	-3.0626	4.66782e-21	2.54443e-17
PER1	9512.51	687.134	-3.7905	1.61628e-32	1.76207e-28
USP32P2	1132.66	43.7371	-4.69232	2.27158e-19	5.97075e-16
NPIPB15	207.131	6.90586	-4.90294	5.29961e-09	3.04086e-06
AREG	284.674	5.75489	-5.29552	2.6253e-08	1.10081e-05
LOC284581	339.426	1.15098	-8.19952	2.01444e-07	6.65499e-05

## Sheet: III-7
Gene	mean_Con	mean_III-7	log2FoldChange	pvalue	padj		Gene Set Name	FDR q-value
C4BPA	15.0545	666.392	5.51122	1.07526e-15	3.52524e-12		Platelet alpha granule	4.14e-14
CLEC4F	56.0836	436.368	5.2818	1.12453e-09	1.20169e-06		Wound healing	5.41e-11
LOC100506159	7.28732	223.258	4.97622	1.10501e-10	1.4491e-07		Secretory vesicle	2.15e-10
LOC100507639	72.4232	785.914	3.45466	1.19124e-09	1.20169e-06		Cell activation	4.91e-07
VWF	100.088	754.342	2.96953	7.62832e-07	0.000344958		Signaling receptro binding	1.74e-06
ALAS2	1097.93	2539.28	2.83788	5.11918e-12	1.11888e-08
SELENBP1	185.323	376.607	2.72274	0.000352646	0.0469188
CFD	61.3331	367.587	2.61945	5.22534e-05	0.010877
CLEC12A	2653.91	15348.4	2.56812	4.31125e-16	1.88459e-12
LY6G6F	153.826	862.589	2.50521	3.31421e-06	0.00117466
ITGA2B	977.381	4982.72	2.40537	1.63971e-11	2.6879e-08
LGALS2	370.49	1931.52	2.39682	7.52245e-08	4.2891e-05
LTBP1	162.218	851.313	2.39128	1.19123e-06	0.000459463
CMTM5	150.754	745.322	2.32287	0.000101413	0.017972
LY6G6E	98.3169	487.109	2.31247	0.000269304	0.0383875
ITGB3	1553.93	7431.79	2.29616	2.34216e-12	6.14301e-09
MYL9	629.19	2779.45	2.27368	2.83391e-07	0.000142938
LTF	2248.89	6905.22	2.25821	8.07515e-12	1.51282e-08
BEND2	266.135	1135.46	2.25804	1.08236e-06	0.000443566
TREML1	475.112	2110.8	2.24399	1.34296e-08	9.99122e-06
MAP1A	217.959	1006.92	2.20751	1.20659e-05	0.00351627
PEAR1	176.262	791.552	2.19364	3.35579e-05	0.00800144
CD177	180.807	694.581	2.09113	0.000173734	0.0271378
HBA2	3645.66	6433.9	2.09101	3.43325e-07	0.000166754
CLEC12B	274.239	1117.42	2.08789	7.15779e-07	0.00033524
GNAZ	206.059	828.762	2.08489	4.24575e-05	0.00968069
SLC4A10	278.141	1135.46	2.08099	0.000290949	0.0405905
ELOVL7	165.704	691.198	2.06046	6.40291e-05	0.0125272
PPBP	2816.78	10952.1	2.03895	6.6922e-11	9.75128e-08
SMOX	306.722	1236.94	2.03511	0.000110201	0.0189396
HBA1	2445.27	4406.53	2.00976	1.0063e-06	0.000425697
ITGB5	247.684	987.748	2.00419	1.46552e-05	0.00408911
LINC00989	305.738	1141.1	1.99351	6.09439e-06	0.00199805
MERTK	173.644	684.433	1.98765	0.000103394	0.0180787
F13A1	5026.59	17803.2	1.98124	1.7387e-10	2.07285e-07
CTDSPL	314.102	1221.15	1.97858	6.59285e-06	0.00210875
LOC389834	131.453	417.2	1.94956	0.000100648	0.017972
MYLK	390.763	1410.59	1.86815	1.20125e-05	0.00351627
NRGN	1196.39	4062.62	1.86646	1.1802e-06	0.000459463
PRKAR2B	1313.18	4464.04	1.85093	4.74855e-08	2.96535e-05
CAMP	490.024	1427.5	1.82134	3.70666e-05	0.0086802
TUBB1	7518.17	25719.8	1.82033	1.87764e-09	1.64155e-06
SDPR	2591.15	8887.48	1.81679	1.37137e-08	9.99122e-06
SPARC	2497.81	8554.85	1.80577	1.93649e-08	1.33658e-05
PF4	761.092	2504.33	1.79714	5.56358e-06	0.00187079
FCRL5	414.65	1126.44	1.77062	1.34931e-05	0.00384671
PTGS1	2672.56	9054.36	1.76203	2.65921e-08	1.74364e-05
CLU	1926.66	6130.58	1.76016	1.74108e-07	9.51354e-05
FAXDC2	526.107	1724.05	1.7294	1.08921e-05	0.00340093
CTTN	396.231	1302.34	1.72472	4.36614e-05	0.00970402
CEACAM8	242.434	527.701	1.70336	0.000217964	0.0317598
GNG11	543.224	1650.76	1.66242	0.000170993	0.0271378
SH3BGRL2	605.366	1844.7	1.65996	4.43985e-05	0.00970402
TRIM58	1176.48	3401.87	1.63742	3.07752e-06	0.00112107
C6orf25	1141.24	3426.68	1.59523	2.16131e-05	0.00578438
FCGR2C	1933.25	5071.79	1.44258	4.69675e-05	0.0100972
MMD	1102.47	2918.14	1.42431	5.03062e-05	0.0106406
KIAA0125	1110.97	2624.98	1.39735	0.000152184	0.0246388
KRT23	1027.11	2629.49	1.38926	0.000284074	0.0400574
KLF4	1701	4435.85	1.38245	5.79453e-05	0.0116907
DMTN	1176.06	2798.62	1.38059	0.000151251	0.0246388
MS4A7	1423.14	3400.74	1.35513	5.66813e-05	0.0116144
ALPL	2848.85	7039.4	1.31143	0.000175897	0.0271378
C2orf88	1038.16	2514.47	1.29786	0.000249371	0.0359368
ZNF185	2081.25	5048.12	1.27899	9.04893e-05	0.0166276
LRP1	5728.87	13341.4	1.24788	6.45114e-05	0.0125272
H3F3AP4	3768.19	8637.16	1.23047	0.000354199	0.0469188
FCN1	17167.3	37842.3	1.15566	0.000173866	0.0271378
VCL	4918.55	10844.9	1.14472	0.00032768	0.0447624
MIAT	17238.7	7105.93	-1.17995	0.000178924	0.0272838
STX2	2297.52	855.823	-1.41832	0.00014918	0.0246388
GABPB1-AS1	1751.8	597.61	-1.42207	0.00033659	0.0455056
FBXO32	1710.19	612.269	-1.44587	0.000147857	0.0246388
FRG1CP	930.28	322.484	-1.52879	0.000217232	0.0317598
HERC2P2	2773.3	939.263	-1.54701	2.29936e-05	0.00603075
LRRN3	1345.33	394.648	-1.63929	0.000200415	0.0302097
JCHAIN	4628.03	1282.04	-1.8515	7.24192e-09	5.93566e-06
SNHG5	2402.73	630.31	-1.87762	9.91345e-07	0.000425697
PI4KAP1	1550.59	407.052	-1.92726	1.85948e-06	0.00069672
LOC283788	1660.1	342.78	-2.2721	2.65829e-07	0.000139443
MYOM2	535.811	69.9091	-2.52296	5.04117e-06	0.00173974
LOC100507195	329.303	51.8681	-2.60197	1.81714e-05	0.00496457
GPR15	391.282	33.827	-2.95106	0.000111206	0.0189396
C14orf132	231.602	22.5513	-3.30489	9.12908e-05	0.0166276
USP32P2	1132.66	47.3578	-4.57758	7.67132e-19	5.03009e-15
LOC284581	339.426	2.25513	-7.22918	1.87402e-09	1.64155e-06
LOC441081	951.96	2.25513	-8.40506	9.05249e-05	0.0166276
LOC100272216	874.138	2.25513	-8.56284	5.86797e-08	3.49785e-05

## Sheet: II-4
Gene	mean_Con	mean_II-4	log2FoldChange	pvalue	padj		Gene Set Name	FDR q-value
C4BPA	15.0545	763.408	5.70731	9.23918e-17	6.5686e-13		Blood microparticle	0.000857
LOC100506159	7.28732	116.933	4.04319	1.75995e-07	0.000192498		Subcutaneous hemorrhage	0.00387
CLEC4F	56.0836	144.496	3.68729	2.30319e-05	0.0112928		Haptoglobin binding	0.00827
TFCP2L1	58.2983	537.894	3.32113	4.99161e-05	0.0215078		Inflammatory response	0.0107
LOC389834	131.453	684.06	2.66294	9.04188e-08	0.000107139		Regulation of immune system process	0.0107
LGALS2	370.49	2280.2	2.63625	3.17633e-09	5.01825e-06
CFH	214.245	1104.19	2.36898	4.78846e-06	0.00309487
MARCO	118.284	569.633	2.2992	0.000122585	0.0443393
FCRL5	414.65	1291.28	1.96765	1.25324e-06	0.000989991
HBA2	3645.66	5669.6	1.90856	3.25633e-06	0.00231509
FCER1A	763.127	2633.51	1.83594	3.47776e-07	0.000329669
HBA1	2445.27	3867.99	1.8217	9.25528e-06	0.00526403
GATA2	284.204	964.7	1.80029	4.05731e-05	0.01861
HDC	775.33	2526.6	1.75643	1.88857e-06	0.00141335
CLEC12A	2653.91	7827.86	1.59672	4.35571e-07	0.000387087
KLF10	4664.13	13240.2	1.50736	3.42459e-06	0.00231877
LEF1	9033.81	3659.18	-1.26487	6.52848e-05	0.0265224
TRABD2A	5038.45	1879.29	-1.41657	1.36575e-05	0.00693558
LTF	2248.89	515.342	-1.48587	9.10081e-06	0.00526403
PSMD5-AS1	1785.2	635.617	-1.49015	2.87446e-05	0.013624
GABPB1-AS1	1751.8	561.28	-1.51255	0.000131512	0.0456091
CCR7	5609.09	1691.36	-1.72528	2.9699e-07	0.000301636
CEACAM8	242.434	42.5972	-1.92754	0.000110739	0.0425566
CRISP3	280.966	61.8076	-1.92955	0.000114211	0.0427361
LCN2	597.897	111.922	-2.05374	5.83701e-05	0.0244107
JCHAIN	4628.03	1100.84	-2.07134	9.16808e-11	2.17268e-07
ANKRD36BP2	504.664	111.087	-2.15347	1.00252e-05	0.00527955
RPH3A	503.837	103.57	-2.15823	1.18391e-06	0.000989991
MKI67	1313.5	248.066	-2.206	4.23678e-05	0.0188259
PI4KAP1	1550.59	330.754	-2.22671	3.43673e-08	4.44244e-05
CCDC144B	1217.74	177.906	-2.73577	1.02599e-08	1.45886e-05
FHIT	1086.61	135.309	-3.00418	7.09508e-11	2.0177e-07
NRCAM	329.189	39.2562	-3.04023	8.56639e-05	0.0338348
CA6	712.933	76.8419	-3.12249	4.16459e-10	7.40204e-07
LRRN3	1345.33	134.473	-3.19253	1.11789e-12	3.97381e-09
CACHD1	164.882	15.8695	-3.34115	0.000124732	0.0443393
SSTR3	757.244	53.4553	-3.659	9.42182e-13	3.97381e-09
USP32P2	1132.66	30.9038	-5.1934	2.98244e-23	4.24073e-19
LOC284581	339.426	1.67048	-7.66213	1.91252e-10	3.88488e-07

## Sheet: II-5
Gene	mean_Con	mean_II-5	log2FoldChange	pvalue	padj		Gene Set Name	FDR q-value
OLAH	14.7939	1483.49	6.68466	9.6422e-12	1.34147e-09		Inflammatory response	1e-47
LOC100506159	7.28732	524.168	6.20753	6.14257e-16	2.25696e-13		Cell activation	1e-40
C1QB	12.6989	389.417	5.18361	1.24407e-05	0.000297992		Defense response to virus	1e-39
OSBPL6	13.9463	452.466	5.04504	4.09498e-06	0.000115258		Regulation of cytokine production	1e-35
ARG1	311.347	8444.79	4.7844	2.11054e-25	4.0649e-22		Regulation of immune effector process	1e-22
IFIT1	9731.66	109832	4.73118	0.000348082	0.0047935
TRIM10	24.7843	564.964	4.7252	7.53835e-09	4.88616e-07
SMTNL1	524.818	10791.2	4.67885	7.16198e-30	2.41395e-26
RSAD2	7831.7	81126.1	4.6389	0.00211716	0.0205349
FBXO39	32.5168	494.498	4.56598	2.9735e-05	0.00062048
LTF	2248.89	33183.3	4.52291	8.77974e-43	5.91842e-39
CEACAM8	242.434	3593.76	4.47106	1.2291e-22	1.84119e-19
CLEC4F	56.0836	246.013	4.45499	3.05607e-07	1.32058e-05
PLVAP	24.9483	504.388	4.42	1.98297e-05	0.000441161
BATF2	170.87	2478.67	4.38648	1.3664e-12	2.52353e-10
ALAS2	1097.93	7358.13	4.3728	1.67838e-26	3.77133e-23
CCNA1	26.5103	388.181	4.37091	1.55003e-05	0.000362803
IFIT3	17880.2	163330	4.2096	0.00043384	0.0057954
LOXHD1	209.317	3455.31	4.19048	8.51187e-13	1.63939e-10
SERPING1	1599.18	18124.6	4.17761	5.2165e-22	5.86074e-19
CEACAM6	92.3731	1443.93	4.13142	4.35767e-09	3.01283e-07
HIST1H3D	31.2989	380.764	4.10737	4.99869e-05	0.000957277
AOC1	13.4579	148.349	4.09941	0.000359809	0.00491982
MMP8	329.304	4171.09	4.07722	1.45277e-19	9.36201e-17
ZBTB16	258.965	4302.13	4.05378	4.9302e-21	4.15431e-18
OAS3	12749.1	144177	4.04758	0.000291598	0.0041426
CHIT1	134.83	1842.01	4.0264	3.46602e-11	4.06338e-09
CD177	180.807	2593.64	3.9919	6.25495e-13	1.22625e-10
ERICH3	27.2193	431.45	3.98706	5.44951e-05	0.00102888
MGAM2	484.836	6702.92	3.97635	1.49327e-17	7.19009e-15
CLEC4E	3176.7	44998.1	3.95045	1.6745e-05	0.000387572
TMEM252	27.9919	409.197	3.91332	3.51917e-05	0.000718148
GBP1P1	37.6237	479.663	3.89734	7.8554e-05	0.00137362
SPATS2L	526.477	5193.47	3.88912	0.00221339	0.0212694
HIST2H2BF	86.3973	1256.03	3.86232	1.48345e-08	8.77185e-07
IL18R1	1178.99	16641.1	3.85821	1.1672e-30	5.2454e-27
TIMM10	368.388	4439.36	3.85045	1.03555e-18	5.8172e-16
TRIM6	57.7921	764	3.84421	2.71741e-05	0.000576039
OASL	2133.88	21754.2	3.84339	6.92794e-05	0.00124537
GLI1	370.478	5168.74	3.84143	1.45826e-19	9.36201e-17
CMPK2	2545.78	21483.5	3.82369	0.00365876	0.0313987
IFIT2	21242.5	182785	3.818	0.000105788	0.00174357
LOC101927153	153.72	1901.35	3.81407	4.62349e-12	7.00382e-10
LRRN1	92.1471	1272.1	3.81282	1.3324e-09	1.05049e-07
RNASE1	24.9844	336.259	3.80519	0.000436065	0.00580932
SCN9A	55.2447	770.181	3.80046	3.64225e-07	1.54418e-05
TPST1	330.887	4169.86	3.79562	0.00308035	0.0274302
C1QA	31.5727	425.268	3.76894	0.000438274	0.00583298
SLC1A3	37.0427	503.152	3.76846	6.43794e-05	0.0011777
ALOX15B	28.1259	377.055	3.74758	0.00081419	0.00964579
TNFSF15	26.2804	338.731	3.74186	7.08015e-05	0.0012667
MSR1	70.853	945.728	3.73869	2.18385e-09	1.65409e-07
CARD17	86.6592	991.469	3.70218	1.77912e-07	8.35752e-06
CLEC4D	770.942	9583.37	3.67801	5.80749e-25	9.78707e-22
RTP4	340.869	3049.82	3.65532	1.14948e-09	9.27978e-08
SAP30	217.885	2534.3	3.62946	2.77253e-11	3.3675e-09
TRPV5	56.6667	561.255	3.56374	1.17371e-06	4.17517e-05
ECHDC3	67.8124	786.252	3.54635	1.57341e-06	5.30319e-05
OLR1	50.0555	368.401	3.53778	0.000221777	0.00328933
2025-09-04	62.6865	691.061	3.53578	1.14697e-05	0.000280134
OAS1	5489.58	41593.5	3.53307	0.00236976	0.0224835
NRIR	525.028	3679.07	3.48935	4.60882e-07	1.86595e-05
ADAMTSL4-AS1	133.744	1474.84	3.47894	8.17945e-10	6.8494e-08
C3AR1	956.465	9179.12	3.4713	9.88608e-13	1.87724e-10
TMC4	72.3199	699.715	3.45413	2.22825e-07	1.00472e-05
TTC26	105.358	1033.5	3.45216	2.13213e-06	6.69553e-05
LPL	10.8084	111.262	3.4473	0.00467884	0.0382072
IFI6	1925.1	12541.7	3.43019	0.00648482	0.0488427
LOC731424	286.388	2413.15	3.42353	4.83581e-10	4.3756e-08
PFKFB2	1174.34	12585	3.42349	9.67142e-21	7.67001e-18
MX1	13855.9	100420	3.40677	0.00585164	0.0450296
C7orf34	18.2554	163.184	3.39934	0.00310414	0.0275873
PNPLA1	116.607	1220.17	3.39052	7.75349e-09	4.9892e-07
DEFA4	132.757	869.08	3.38804	1.92268e-06	6.23114e-05
2025-03-01	680.519	7071.32	3.38747	9.10028e-17	3.95774e-14
HERC5	3682.97	25139	3.3666	0.00187694	0.0187166
ERG	32.0765	255.903	3.34724	0.00185899	0.0185651
CAMP	490.024	4098.15	3.34282	3.1799e-14	8.06662e-12
TACSTD2	32.2775	317.715	3.34216	0.00102061	0.0115435
MIR4257	106.251	1073.06	3.34112	6.2761e-07	2.39701e-05
HIST1H2BF	67.4382	663.864	3.33596	1.98128e-05	0.000441161
ZNF684	168.951	1638.02	3.32465	2.48014e-09	1.85763e-07
TCN1	238.056	2369.88	3.31671	4.16087e-13	8.49953e-11
CRISP3	280.966	2334.03	3.30934	2.44324e-12	4.11747e-10
OAS2	10412.1	75294.8	3.30794	0.00239181	0.0226609
PLSCR1	2867.71	22451.5	3.30623	0.00265165	0.0245701
KCNE1	239.851	2351.34	3.30075	2.11882e-11	2.74672e-09
CMTM1	92.5663	876.498	3.28981	1.86095e-07	8.68141e-06
XAF1	13731.7	102480	3.2872	0.00178356	0.0179448
LOC100128770	173.633	1657.8	3.27346	1.99129e-11	2.63202e-09
FCGR3B	85600.9	722742	3.26516	3.73416e-28	1.00688e-24
FRMD3	391.668	3624.67	3.26261	1.50646e-13	3.32952e-11
LINC01127	469.685	4304.61	3.23852	4.91131e-09	3.35324e-07
DHRS9	817.869	6983.55	3.2355	4.08675e-15	1.28134e-12
AHSP	68.0941	236.123	3.22502	0.00316779	0.0280605
ADAMTSL4	2371.59	21959.4	3.22072	1.11799e-20	8.37371e-18
LIPN	230.986	1940.91	3.21335	6.47377e-12	9.48689e-10
BPI	351.767	2735.81	3.19977	1.49606e-12	2.6615e-10
BMX	123.087	1056.99	3.18995	2.74632e-06	8.35799e-05
CFD	61.3331	541.475	3.17826	8.7483e-07	3.22455e-05
MS4A4A	66.3356	535.294	3.16533	6.92909e-06	0.000181747
TMIGD3	134.254	1054.52	3.15738	1.16949e-06	4.1712e-05
ABCA13	186.643	1382.12	3.15726	1.25194e-06	4.39547e-05
AIM2	545.02	4763.25	3.15534	5.74213e-11	6.34553e-09
CA1	120.96	561.255	3.13487	6.43186e-05	0.0011777
MT2A	235.102	1795.03	3.12979	2.93304e-06	8.82663e-05
ZNF608	128.86	1070.59	3.12954	6.9336e-08	3.55433e-06
EIF2AK2	4397.28	31842	3.12144	0.000512179	0.00662052
SAMD9L	9614.27	70233.6	3.12111	1.8074e-14	4.95031e-12
HIST1H2BD	269.785	2169.61	3.10271	2.93981e-07	1.27442e-05
TCN2	184.887	1467.42	3.08525	4.29095e-09	2.98199e-07
MAB21L3	52.5795	445.048	3.08278	0.000308014	0.00433471
HECW2	278.555	2216.59	3.08005	2.04406e-10	2.04133e-08
HMGB2	5161.45	41485.9	3.0736	5.73479e-22	5.94742e-19
SELENBP1	185.323	479.663	3.0717	5.47942e-05	0.00102888
TLR8-AS1	32.4095	233.65	3.06674	0.00443428	0.0366766
FKBP5	9979.21	78553.5	3.05159	4.05266e-22	4.96708e-19
CEACAM1	1534.5	11528	3.04572	8.26538e-20	5.86494e-17
HBD	104.199	407.961	3.04404	0.000264682	0.00382879
PDK4	317.418	2519.47	3.03814	4.95007e-11	5.51544e-09
DDX60	2908.4	19017.2	3.03656	0.00136548	0.0143936
GBP1	5503.41	37794.5	3.02448	3.84718e-15	1.26507e-12
CXCR6	74.9677	594.634	3.02136	2.02455e-06	6.47156e-05
SLC5A9	103.047	834.466	3.01952	4.28388e-05	0.000844375
CLEC12A	2653.91	20886.4	3.01259	1.45768e-21	1.40375e-18
SLC4A1	753.257	2678.94	3.00935	1.48632e-06	5.07307e-05
IL1R2	2014.61	15763.4	3.00446	3.23096e-14	8.06662e-12
LGALSL	572.502	4168.62	2.99369	3.47027e-12	5.63689e-10
TNFSF14	814.714	6322.16	2.98626	5.10532e-16	2.02441e-13
LCN2	597.897	3676.59	2.98406	1.81783e-09	1.38463e-07
MIR223	730.244	5608.84	2.97207	2.95567e-11	3.5264e-09
RPH3A	503.837	3597.47	2.96008	3.59177e-12	5.69697e-10
FHDC1	117.691	907.404	2.94786	1.19318e-05	0.000288806
STS	388.309	2962.04	2.94562	1.07748e-10	1.14382e-08
SLA	10934	81289.3	2.92399	2.13437e-22	2.87755e-19
CLEC5A	215.583	1631.84	2.91996	1.30249e-09	1.03295e-07
MCEMP1	511.863	3797.75	2.90186	1.44602e-13	3.24922e-11
TNFAIP6	648.858	3346.52	2.89443	6.82027e-08	3.50957e-06
UBE2L6	5028.17	32295.7	2.89156	7.43905e-17	3.34311e-14
LHFPL2	384.047	2842.13	2.88794	3.71958e-12	5.83108e-10
PRRG4	942.935	6511.3	2.88612	1.15117e-15	4.08423e-13
CD163	3594.3	25488.9	2.87595	2.12485e-18	1.14589e-15
TRIM5	1576.47	11264.7	2.87402	2.94246e-14	7.6289e-12
CRISPLD2	2017.48	14512.3	2.85448	6.44941e-14	1.52545e-11
CFAP58-AS1	184.864	1100.26	2.8379	1.43682e-07	6.86924e-06
NEDD9	3999.44	27776	2.83484	6.60194e-19	3.86989e-16
MMP9	1899.13	13391	2.82879	3.51684e-11	4.08742e-09
ZNF230	353.107	2420.57	2.81303	1.1146e-10	1.17399e-08
LOC100507639	72.4232	501.916	2.80774	8.38054e-07	3.10402e-05
ETV7	203.987	1047.1	2.79847	7.8002e-05	0.00136574
CARD6	661.799	4491.28	2.78404	5.88588e-14	1.41702e-11
MPO	194.91	1267.15	2.76782	3.75505e-06	0.000108174
PARP9	10262.3	62122.6	2.76637	1.17395e-14	3.47315e-12
IFIT5	2048.09	11342.6	2.7642	1.35832e-11	1.84979e-09
CEACAM4	2360.78	15998.2	2.7629	1.94667e-11	2.59852e-09
DDX58	5170.45	30071.7	2.75607	2.33718e-12	3.98859e-10
TMCC3	1565.28	9969.08	2.74619	4.13284e-14	1.01307e-11
QPCT	1554.9	9817.02	2.74305	7.09074e-14	1.64823e-11
SIPA1L2	1193.97	7386.57	2.7398	2.67533e-14	7.0723e-12
ASPH	1271.2	8378.03	2.73405	4.03859e-15	1.28134e-12
CKLF	64.5507	425.268	2.73097	0.00030675	0.00432142
SRGAP2B	275.253	1795.03	2.7275	7.097e-08	3.59706e-06
ANKRD22	81.3542	489.553	2.71867	0.000503885	0.006551
ACO1	654.578	4079.61	2.71621	3.14195e-10	3.0257e-08
ACSL1	19043.6	118770	2.71618	2.10162e-19	1.28791e-16
COL17A1	49.8872	281.864	2.71083	0.00563721	0.0436536
NTNG2	529.849	3177.15	2.70945	1.16512e-10	1.21769e-08
SMPDL3B	56.4327	352.33	2.69632	0.00224544	0.0215307
ASPRV1	268.931	1633.08	2.69342	8.26871e-08	4.12884e-06
LOC339874	44.3095	283.1	2.67852	0.00511835	0.0407502
EPSTI1	5080.82	26538.5	2.67794	0.00416873	0.0349303
PGLYRP1	115.849	714.55	2.67493	5.85327e-05	0.00108697
IRAK3	5491.36	34656.9	2.65784	1.45756e-17	7.19009e-15
SAMD9	9367.47	51068.1	2.65207	1.66914e-14	4.78795e-12
ZBP1	3410.19	19985.1	2.65137	2.72293e-11	3.33733e-09
SRGAP2	2344.91	14601.3	2.64369	4.07323e-16	1.6641e-13
ANXA3	937.356	5601.43	2.63863	3.56184e-12	5.69697e-10
FCGR3A	13178	66184.9	2.62562	7.64164e-12	1.10779e-09
IFITM3	7878.95	39833.1	2.62399	1.47286e-12	2.6615e-10
LYVE1	52.4165	315.243	2.60656	0.00286434	0.0260222
TNFSF10	7475.21	37935.4	2.6035	3.01114e-17	1.39987e-14
SLC22A1	156.014	806.032	2.60052	4.72016e-05	0.000916963
JDP2	1051.36	6155.27	2.59871	2.61544e-13	5.68732e-11
TMEM140	2223.57	12456.4	2.59542	3.83698e-13	7.95849e-11
SAMSN1	2077.81	11853.1	2.58978	1.18502e-14	3.47315e-12
IL18RAP	4515.45	25795.5	2.58759	4.38558e-15	1.34378e-12
FMN1	138.084	780.071	2.58611	5.13036e-06	0.000140584
PHC2	5523.38	32112.7	2.58513	3.92784e-12	6.08679e-10
MANSC1	1499.9	8505.37	2.58435	3.17105e-09	2.26201e-07
KBTBD6	220.508	1321.55	2.58382	8.75379e-07	3.22455e-05
COL9A2	418.722	2493.51	2.57828	7.07592e-08	3.59706e-06
RNASE3	142.741	850.537	2.57707	2.20145e-05	0.000481037
ALOX5AP	7002.19	38385.4	2.57687	0.00648421	0.0488427
MXD1	16194.2	92818.5	2.57288	2.88196e-16	1.21421e-13
HSPA6	3303.44	18460.9	2.56003	2.50855e-15	8.45505e-13
VEPH1	54.8951	258.375	2.54069	0.00437033	0.0362812
C5orf30	151.046	859.19	2.53144	2.23611e-05	0.000484683
HCG27	1114.67	6360.48	2.52694	3.20487e-13	6.75127e-11
MEGF9	10011.3	55640.9	2.52109	1.56409e-11	2.1087e-09
KIAA0895L	266.73	1514.4	2.50522	2.1992e-06	6.84747e-05
CEP19	882.992	4810.23	2.49725	2.80076e-09	2.06338e-07
NT5C3A	2706.75	13842.2	2.4754	5.67015e-10	5.02928e-08
LOC100419583	1294.98	6512.54	2.47412	2.34071e-11	2.97153e-09
NDST1	1755.21	9713.18	2.47271	6.27588e-13	1.22625e-10
LY6G6E	98.3169	543.948	2.4717	9.84259e-05	0.0016423
LOC643072	182.389	927.184	2.47128	4.13962e-05	0.000822378
AVIL	679.533	3611.07	2.45919	1.62065e-06	5.42173e-05
CLEC4C	127.78	640.375	2.45712	0.000149193	0.00231731
LOC101927851	147.801	796.142	2.45692	1.02323e-05	0.000256728
DGKH	1232.03	6752.37	2.45408	2.68367e-12	4.46681e-10
HP	183.653	965.508	2.44656	1.7607e-05	0.000401655
MAP2K6	476.871	2455.18	2.44635	4.975e-08	2.70772e-06
PPL	205.102	1116.33	2.44443	6.32138e-06	0.000167108
REPS2	1639.67	8658.66	2.44378	8.17568e-09	5.19927e-07
TRIM22	21401.2	110454	2.44259	4.04193e-11	4.57927e-09
KLHDC8B	349.697	1728.27	2.44241	3.9987e-05	0.000796315
TOR1B	1215.48	6356.77	2.44123	1.16898e-09	9.37399e-08
COL9A3	75.9522	411.67	2.44081	0.000271608	0.00390386
LTBP1	162.218	880.207	2.43943	7.3004e-07	2.734e-05
MSRB2	206.524	1099.02	2.43558	5.72243e-05	0.0010683
CD24	458.227	2378.54	2.43483	6.77459e-09	4.45537e-07
HIST1H2BC	644.78	3210.53	2.42827	5.71348e-10	5.03458e-08
IFITM1	12682.3	52112.7	2.42435	2.67597e-09	1.98228e-07
GBP3	1477.38	7900.84	2.42124	2.40519e-10	2.38433e-08
EYS	91.1706	484.608	2.42034	0.000994189	0.0113302
VSIG4	120.068	624.304	2.41754	0.00226846	0.021675
SHISA5	8416.18	39660	2.41564	2.63438e-11	3.25841e-09
HAL	3044.32	16003.2	2.41285	4.25856e-12	6.52431e-10
LAMP3	237.78	871.553	2.40981	0.0013591	0.014371
CHMP5	2241.3	11104	2.40918	1.32699e-10	1.37619e-08
UBQLNL	124.585	645.32	2.40833	0.00385204	0.0327811
KCNJ15	9438.21	46574.3	2.40711	1.8359e-14	4.95031e-12
IL1R1	1428.51	7443.43	2.40285	5.03022e-07	2.00051e-05
BCAT1	164.579	688.589	2.40231	3.94838e-05	0.000789792
S100A12	2334.23	12271	2.39953	4.06329e-09	2.83841e-07
ZNF396	59.8972	306.589	2.38544	0.00280045	0.0255743
TMEM60	139.961	713.314	2.38242	5.75727e-05	0.00107209
IFI16	11576.4	55980.9	2.38071	8.17899e-11	8.82153e-09
TRIM21	2574.94	12419.3	2.37663	4.78407e-13	9.62669e-11
RIN2	367.648	1897.64	2.37282	1.0076e-06	3.62483e-05
DTX3L	5893.1	27814.3	2.37204	5.97341e-12	8.84984e-10
ZCCHC2	6226.03	28422.5	2.37191	7.57366e-10	6.46253e-08
SELL	46716.8	230057	2.36184	2.12504e-15	7.34608e-13
SYNPO2	116.826	588.453	2.35988	0.00134969	0.0143167
HSPA7	1077.58	5121.76	2.3595	1.78137e-06	5.85767e-05
HFE	226.743	1150.94	2.35821	3.67355e-06	0.000106053
VNN3	3073.65	14799.1	2.35102	9.25383e-10	7.60732e-08
FLT3	216.627	1097.79	2.34775	1.67885e-05	0.000387572
MRVI1	1222.13	6155.27	2.34501	3.11002e-09	2.24221e-07
HGF	195.575	980.342	2.33903	5.74117e-06	0.000154306
SORT1	1495.54	7546.04	2.33739	2.26936e-12	3.9225e-10
CXCR2P1	919.599	4398.56	2.33356	8.46383e-08	4.21068e-06
XK	142.514	712.077	2.32788	6.70391e-05	0.00121481
IFI35	1894.83	7997.27	2.32334	1.80982e-06	5.908e-05
CCR5	681.443	3313.14	2.3225	4.73165e-07	1.90424e-05
UBR5-AS1	263.327	1309.18	2.31576	5.58155e-07	2.17722e-05
BCL6	11246.6	55200.8	2.31535	3.98139e-11	4.54891e-09
FSTL1	59.4552	252.194	2.31173	0.00643775	0.0486164
LINC00211	180.685	865.372	2.31163	2.61433e-05	0.00055858
EGF	126.214	625.54	2.30964	0.000525533	0.00673558
MX2	10390.9	45186	2.30926	7.93204e-09	5.06824e-07
KCNH7	127.798	594.634	2.30449	0.000249465	0.00363992
IRF7	781.671	3565.33	2.30414	7.08421e-05	0.0012667
DDX11L10	240.208	1157.13	2.30165	4.96897e-06	0.000136718
SLC40A1	1689.64	7869.94	2.29124	4.92465e-09	3.35324e-07
KBTBD7	272.293	1326.49	2.28651	2.05463e-05	0.000455456
AP5B1	6111.19	28631.4	2.28002	1.20153e-13	2.74559e-11
SLC22A15	1179.33	5660.77	2.27812	3.80685e-10	3.53959e-08
FADD	217.381	1028.56	2.27056	1.05155e-05	0.000261087
FMNL2	238.924	1134.87	2.26765	3.61128e-06	0.000104704
FCGR1A	428.38	1879.09	2.25438	4.49841e-07	1.82712e-05
GIMAP4	5977	26751.1	2.25084	2.66935e-13	5.71241e-11
SPTLC2	2586.85	12194.3	2.24997	1.50032e-12	2.6615e-10
LSMEM1	208.773	988.996	2.24751	3.87945e-05	0.000779957
KLHL8	1212.9	5655.82	2.24185	9.84494e-10	8.04421e-08
CACNA1A	94.0857	411.67	2.22938	0.00667939	0.04989
CREG1	1068.7	4956.11	2.22866	6.07818e-10	5.32117e-08
FCGR2C	1933.25	8729.13	2.22592	3.28666e-10	3.14261e-08
MERTK	173.644	807.268	2.22579	1.36355e-05	0.000322516
GRB10	231.666	1078.01	2.22017	2.97768e-05	0.00062048
FBXO6	340.854	1484.73	2.21961	1.40899e-05	0.000332098
KCNE3	1736.87	8035.59	2.21145	7.31397e-09	4.76362e-07
NMI	3338.11	14157.5	2.20948	4.19801e-11	4.71646e-09
NCF1C	6509.82	29364.5	2.20441	3.75324e-10	3.51397e-08
HERC6	2202.23	8186.42	2.20324	1.1853e-05	0.000287933
TLR8	4332.06	19196.4	2.2015	9.62664e-11	1.03005e-08
CXCL5	357.921	1460.01	2.19947	2.63537e-05	0.000561295
HBA1	2445.27	5019.16	2.19756	8.90771e-08	4.38254e-06
ITGA2B	977.381	4302.13	2.19349	8.3227e-10	6.92634e-08
RASGEF1A	261.873	1170.72	2.19046	1.78348e-05	0.000404946
SLCO4C1	1110.76	5041.41	2.18255	8.59389e-09	5.36402e-07
LAG3	213.31	959.326	2.18105	0.000258751	0.0037551
P2RY12	133.157	600.815	2.17419	0.00018972	0.00288234
ITPKB-IT1	106.073	468.537	2.16866	0.00279532	0.0255502
TDRD7	1274.38	5366.54	2.16786	1.65302e-07	7.80529e-06
GUCY1A3	171.886	754.11	2.16293	4.74056e-05	0.0009196
GPR141	290.252	1295.59	2.15768	1.68983e-05	0.000388777
MS4A3	256.472	1115.09	2.15143	3.08934e-06	9.19437e-05
TREML1	475.112	1976.76	2.14934	5.40089e-08	2.84673e-06
IFIH1	3240.09	12525.6	2.14858	5.8564e-08	3.03677e-06
CPD	4477.19	19595.7	2.14637	4.65128e-08	2.55953e-06
LINC00671	105.779	461.119	2.1458	0.00393454	0.03332
DHX58	1259.37	5153.91	2.1443	3.88185e-05	0.000779957
ADCY4	566.647	2481.14	2.14221	2.64399e-07	1.15902e-05
NEXN	403.969	1736.92	2.1355	2.66216e-05	0.000566109
STARD10	368.825	1566.32	2.12984	3.82066e-06	0.00010939
CLEC12B	274.239	1144.76	2.12277	4.71034e-07	1.90134e-05
SRGAP2C	327.59	1426.63	2.12251	1.1668e-05	0.000284462
TLR2	10564.3	45263.9	2.12138	2.00169e-12	3.50478e-10
B4GALT5	3662.73	15171.2	2.11725	1.19698e-11	1.6467e-09
GBA	1558.46	6639.87	2.11562	7.37273e-10	6.33116e-08
CDK14	537.029	2296.94	2.10728	2.43712e-07	1.0844e-05
PTEN	13986.4	58193.8	2.10652	5.4807e-12	8.21009e-10
CYSLTR1	1439.73	5685.49	2.1024	3.70735e-09	2.60325e-07
NRBF2	2163.51	8944.23	2.10122	1.41865e-09	1.10857e-07
GAPT	4266.72	17412.5	2.0988	2.29607e-11	2.94815e-09
CCRL2	140.167	583.508	2.09688	0.00303019	0.0271449
CLCN4	284.723	1217.7	2.09605	2.06558e-05	0.000455781
SP140	2952.73	12576.3	2.09537	5.04257e-09	3.41628e-07
PEAR1	176.262	739.275	2.09507	7.56313e-05	0.00133601
ERLIN1	749.275	3163.55	2.0907	1.98693e-07	9.23718e-06
S100A9	84319.6	346034	2.08251	3.05613e-12	5.02473e-10
LY6G6F	153.826	642.848	2.08101	0.000116015	0.00187768
PPBP	2816.78	11256	2.07844	2.86502e-11	3.44877e-09
CFAP58	125.161	509.333	2.07653	0.0013614	0.014371
TOP2A	393.009	1272.1	2.07467	0.00122381	0.0131996
FGD4	1549.92	6341.94	2.06812	1.46973e-09	1.13879e-07
ITGB3	1553.93	6343.17	2.06766	2.75568e-10	2.69218e-08
PIK3AP1	6259.59	25380.1	2.06712	2.09704e-11	2.74488e-09
KIAA1958	335.977	1372.23	2.06583	8.75674e-05	0.00149441
MME	8406.78	32497.2	2.06564	2.22309e-07	1.00472e-05
TRANK1	8767.49	35551.9	2.06212	2.38272e-11	2.97443e-09
PKHD1L1	111.61	451.23	2.06066	0.000844683	0.00990262
RRAGD	486.085	1914.94	2.05674	1.9988e-06	6.41947e-05
PARP10	1923.52	7867.46	2.05267	2.48342e-06	7.64417e-05
C2	230.856	802.323	2.05239	0.00132381	0.0140865
CCR2	711.627	2932.37	2.04991	1.45815e-08	8.66024e-07
ITGB5	247.684	1018.67	2.04865	9.49313e-06	0.000240576
PRKCE	398.859	1647.91	2.04822	4.66433e-06	0.000129126
PREX1	17790	73289.6	2.0474	6.38688e-11	6.94419e-09
RNASEL	2025.59	8308.8	2.0459	6.23192e-10	5.42056e-08
BTNL8	663.093	2602.3	2.04333	1.54373e-06	5.21617e-05
CMTM5	150.754	613.178	2.04131	0.00064721	0.00799055
E2F3	2004.02	8066.5	2.04094	5.19869e-10	4.67259e-08
CX3CR1	4085.31	16721.5	2.03503	3.36851e-11	3.98371e-09
ROPN1L	107.634	438.867	2.03263	0.00437602	0.0363062
RAB31	4208.09	16976.1	2.0304	3.85012e-10	3.5553e-08
CYSTM1	798.566	3105.45	2.02742	1.01669e-07	4.96633e-06
SLC26A8	621.088	2362.46	2.02586	7.79061e-05	0.00136574
CSGALNACT1	1844.59	7023.11	2.02412	1.31421e-08	7.90992e-07
EVI2B	54428.9	213371	2.02044	2.83996e-09	2.08089e-07
VNN1	813.318	2966.99	2.0188	1.49302e-07	7.08762e-06
IFITM2	30321.1	111106	2.01861	9.65162e-12	1.34147e-09
MOV10	2936.51	11706	2.0162	7.57992e-08	3.79898e-06
CD180	306.685	1179.38	2.01584	2.05738e-06	6.5419e-05
NCF1B	3337.42	13483.7	2.01421	1.83952e-10	1.85077e-08
KRT23	1027.11	4054.88	2.01414	1.39028e-07	6.69422e-06
TNFSF13B	3211.6	11079.2	2.00704	1.36824e-07	6.61167e-06
TRAFD1	3843.24	14546.9	2.00628	3.54786e-10	3.36847e-08
ZNF200	554.493	2128.81	2.00594	4.3998e-07	1.79752e-05
ADAR	28218.7	106186	1.99825	1.80439e-10	1.82908e-08
PADI4	3614.82	14408.4	1.99675	2.21508e-09	1.66836e-07
SMAP2	33876.1	131445	1.99367	5.84439e-08	3.03677e-06
ST20	239.609	951.909	1.9896	0.000112432	0.00183735
ELOVL7	165.704	656.446	1.98604	0.000118472	0.00191058
MPZL2	215.807	854.245	1.98469	3.48983e-05	0.000715045
RHOBTB1	139.921	552.602	1.98417	0.000526077	0.00673558
HRH2	1931.33	7424.89	1.97648	1.20487e-06	4.25236e-05
PLXDC2	3675.57	14268.7	1.97423	5.22017e-08	2.80392e-06
SPARC	2497.81	9594.5	1.97123	8.65016e-10	7.15469e-08
CLU	1926.66	7077.5	1.96738	5.19904e-09	3.48724e-07
PPP1R3D	352.007	1369.76	1.96734	1.67628e-05	0.000387572
MXD3	210.382	822.103	1.96662	0.000894213	0.0104109
MMRN1	123.827	477.191	1.96419	0.00163634	0.0167003
STAT1	11495.8	40782.5	1.96382	2.5477e-09	1.89769e-07
NLRC4	741.64	2882.92	1.96118	1.47909e-07	7.04633e-06
LAP3	3678.34	11859.3	1.95745	1.51116e-06	5.13187e-05
BCL2A1	7382.54	26542.2	1.95728	1.46225e-10	1.49348e-08
AQP9	22741.8	82045.9	1.95664	1.65513e-09	1.27511e-07
NFE4	228.269	819.631	1.95621	0.00203043	0.0198652
RP2	1912.13	7302.5	1.95615	2.53848e-08	1.43196e-06
DBN1	323.324	1251.08	1.9552	3.82007e-05	0.000773399
DYSF	6054.15	23033.7	1.95445	9.22436e-09	5.73101e-07
TLR4	8000.14	29694.6	1.95398	1.37393e-10	1.414e-08
KIF3C	229.321	882.679	1.9538	0.000115733	0.00187538
FADS2	589.119	1776.48	1.95343	0.000234585	0.00344143
HIST1H2AC	1110.74	4192.11	1.95289	8.93931e-08	4.38254e-06
NAT1	216.537	809.741	1.95058	0.000199845	0.0030104
VEGFA	664.453	2555.32	1.94674	3.48326e-06	0.000101428
GOLGA8R	171.143	652.737	1.9458	0.000356697	0.00488222
B4GALT4	612.493	2358.76	1.94545	4.4466e-06	0.000123606
SRBD1	1178.22	4363.95	1.94442	6.09145e-08	3.14655e-06
GRAMD1B	820.793	3052.29	1.94389	4.29792e-06	0.000120217
KIAA0319L	3891.81	14869.6	1.93884	2.94959e-09	2.13798e-07
LINC01232	115.042	436.395	1.93732	0.00531154	0.0417245
ITPK1	3722.91	14067.2	1.93621	5.08187e-08	2.74055e-06
GBP4	3851.91	14310.8	1.93384	7.79915e-10	6.57176e-08
STAT2	13461.1	48956.5	1.93311	3.56681e-07	1.51696e-05
GPAT3	1012.16	3674.12	1.93298	2.05227e-06	6.54108e-05
FAM126B	5165.6	19634	1.93184	5.77581e-09	3.85492e-07
FASLG	158.205	600.815	1.93143	0.000469064	0.00619921
APOL1	2061.48	7264.18	1.92632	7.77134e-09	4.9892e-07
PANX2	119.132	452.466	1.9258	0.00387869	0.0329506
EVI2A	6853.91	25563.1	1.92579	2.5695e-10	2.52862e-08
MYBPC3	379.619	1429.1	1.92418	2.14256e-05	0.000468928
HELZ2	1367.02	4529.6	1.92213	0.000102457	0.00170211
PARP12	4657.38	16955.1	1.91717	6.43466e-06	0.000169769
KPTN	164.386	606.996	1.91511	0.00492383	0.0398219
ZNF117	3773.63	14115.4	1.91477	1.1829e-06	4.1968e-05
B3GNT8	143.959	541.475	1.91393	0.00166173	0.0169211
NUDT16	3623.76	13602.4	1.91178	4.47722e-09	3.07969e-07
NADK	6833.7	25297.3	1.91105	4.7187e-10	4.29848e-08
CSGALNACT2	4733.9	17726.5	1.90625	7.62193e-10	6.46282e-08
MYL9	629.19	2144.89	1.89978	1.81925e-05	0.000411528
SIGLEC5	2652.9	9253.3	1.89581	2.3626e-08	1.34399e-06
CARD16	2186.19	7453.32	1.89533	8.37185e-09	5.29903e-07
GALNT3	749.223	2779.08	1.89489	6.03765e-07	2.31908e-05
APOL6	10235.9	36748.6	1.8923	2.0577e-08	1.19064e-06
IRF2	3924.67	14072.2	1.88841	3.47918e-09	2.46875e-07
UBXN2B	4232.65	15343	1.88647	4.59289e-08	2.53776e-06
TIMP2	3268.03	11842	1.88014	2.89547e-09	2.11009e-07
ADAMTS1	108.048	396.835	1.87984	0.00664996	0.0496978
CHST15	6405.15	23356.4	1.87967	1.99861e-07	9.25952e-06
USP10	3280.88	11970.6	1.87194	1.94258e-08	1.12887e-06
C10orf105	947.202	3365.06	1.86628	6.01506e-07	2.317e-05
MSRB1	4027.44	14274.9	1.86454	5.48716e-08	2.87852e-06
TP53I11	1128.72	4108.04	1.86412	7.26386e-07	2.72789e-05
RGS6	85.9578	311.534	1.86323	0.00515871	0.0408876
PPP1R3B	2712.93	9368.27	1.86086	1.02762e-08	6.3552e-07
LMO2	893.135	3226.6	1.86032	2.6478e-07	1.15902e-05
RNF213	48649.1	170253	1.85993	8.74087e-08	4.31665e-06
FCHO2	1476.13	5256.51	1.85929	1.06849e-05	0.000263352
FBXL13	284.736	1021.14	1.85895	0.000537471	0.00686191
P2RX1	1697.23	6130.54	1.85544	2.98597e-06	8.96588e-05
ABCA7	3741.93	13405.8	1.84958	0.000190103	0.00288298
HERC2P3	227.839	742.983	1.8476	0.00204126	0.0199567
FPR2	5521.98	17614	1.84618	1.61473e-08	9.46513e-07
LRRK2	20485.9	73659.2	1.84589	1.6799e-09	1.28684e-07
HIST1H4H	269.009	959.326	1.84451	0.000327058	0.00455987
TBKBP1	576.828	2038.57	1.84382	1.04786e-05	0.000260652
CTDSPL	314.102	1111.38	1.84269	2.75713e-05	0.000581526
CLTCL1	228.816	793.669	1.84224	0.000473157	0.00623568
TLR9	187.726	672.517	1.84115	0.00116909	0.0127714
TRIQK	429.693	1534.18	1.83987	9.01463e-05	0.00153239
SIRPB2	3366.24	11997.8	1.83657	4.26258e-07	1.75208e-05
HTATIP2	1142.46	4011.62	1.83637	3.70605e-07	1.56202e-05
MIR4435-2HG	364.848	1256.03	1.83616	5.47577e-05	0.00102888
SESTD1	1207.56	4304.61	1.83537	2.21629e-06	6.8848e-05
TAL1	184.735	655.21	1.83293	0.000375143	0.00511109
TMEM123	20286.8	65187.2	1.83147	1.66622e-08	9.72466e-07
RGS18	8262.98	29362.1	1.83021	3.15841e-09	2.26201e-07
OSER1-AS1	228.901	786.252	1.83003	0.000451559	0.00599795
RAB33B	926.843	3243.91	1.82412	1.86988e-06	6.07462e-05
BRCA1	544.84	1866.73	1.82397	1.05399e-05	0.000261211
MAN2A2	11151.7	39388	1.82288	8.43123e-09	5.31167e-07
TRIM58	1176.48	3868.21	1.82276	2.0561e-07	9.42867e-06
KIF27	1012.55	3527.01	1.82201	1.73311e-06	5.71291e-05
DRAM1	354.186	1246.14	1.82107	3.04392e-05	0.000633304
LINC00989	305.738	1011.25	1.81922	3.74813e-05	0.000761029
NAMPT	83331.7	279210	1.81911	5.85503e-09	3.88855e-07
ZNF438	988.992	3290.88	1.81889	7.05441e-06	0.000184317
MARCO	118.284	407.961	1.8176	0.00250557	0.0234584
TAP1	7845.82	26256.6	1.81617	1.16353e-08	7.06608e-07
LINC00623	1128.03	3863.27	1.81611	1.42574e-06	4.92867e-05
H1F0	562.236	1856.84	1.81594	3.1479e-06	9.32746e-05
VNN2	18985	63216.6	1.81481	2.04045e-07	9.42103e-06
RALB	4225.02	14380	1.81269	5.28069e-08	2.81969e-06
GMPR	311.041	1091.6	1.81213	0.00263797	0.0244602
BST2	2203.84	7230.8	1.81194	2.2149e-05	0.000481634
RRM2	447.933	1299.29	1.81116	0.00527628	0.0415428
ITGA1	120.387	421.56	1.81087	0.00466136	0.0381338
OPRL1	273.269	954.381	1.80686	0.000257208	0.00373673
TUBA4A	8611.97	29771.3	1.80642	4.98083e-08	2.70772e-06
GUCY1B3	156.974	547.657	1.80507	0.00111303	0.0122697
HK2	2704.77	9446.15	1.80444	2.32037e-07	1.03931e-05
ARHGEF11	3538.03	12272.2	1.80315	1.18395e-08	7.15787e-07
VWF	100.088	335.022	1.79857	0.00291984	0.0263842
ARFIP1	1170.74	3972.06	1.79514	1.57562e-05	0.000368154
S100A8	31929.5	107092	1.79462	5.07904e-09	3.42378e-07
SNCA	573.427	1555.2	1.79282	7.27603e-05	0.00129413
SERPINA1	22111.2	75759.6	1.79159	4.12391e-07	1.71072e-05
APOL2	4966.67	16879.7	1.78932	7.07551e-09	4.63068e-07
MYLK	390.763	1335.14	1.78886	2.80772e-05	0.000590542
TMEM170B	2711.87	9360.85	1.78791	3.51659e-08	1.96725e-06
SNN	4452.11	15340.6	1.78632	7.38079e-08	3.71298e-06
ABHD12B	153.058	516.751	1.78598	0.00239911	0.0227141
NDUFB3	906.764	3031.27	1.78597	1.38768e-06	4.83429e-05
LILRA2	4957.04	16133	1.7839	1.39592e-07	6.69744e-06
SMIM3	374.035	1264.68	1.78329	7.60957e-05	0.00133932
PLXNC1	9658.83	32650.5	1.7821	1.42706e-08	8.55095e-07
H3F3AP4	3768.19	12656.7	1.78174	2.29284e-07	1.0304e-05
FAXDC2	526.107	1787.61	1.78163	5.8882e-06	0.000156887
CASP1	6629.77	21827.1	1.78137	6.74956e-09	4.45537e-07
BISPR	816.109	2681.42	1.77848	6.85045e-05	0.00123473
EXO5	289.122	988.996	1.77513	0.000574878	0.0072367
CACNA1E	165.563	563.728	1.77265	0.00521543	0.0411918
C19orf35	361.013	1223.88	1.77232	0.000135129	0.00214836
TRIM25	10894.6	35951.2	1.77166	1.43699e-08	8.57234e-07
SP110	9837.3	32044.7	1.77062	1.09009e-08	6.65003e-07
ADAM19	4726.16	16061.3	1.76596	6.73975e-07	2.5524e-05
BEST1	1270.83	4209.42	1.76579	4.41224e-06	0.000122905
KCND1	356.673	1209.05	1.76227	0.000195113	0.00294901
UACA	135.696	451.23	1.76119	0.00259559	0.0242052
PARP4	5244.44	17685.7	1.75954	1.59993e-08	9.41931e-07
MAML3	766.849	2577.57	1.7565	5.57495e-05	0.00104391
LAT2	4181.43	14094.4	1.75483	1.84652e-07	8.644e-06
TMEM45B	282.204	948.2	1.75477	0.000403393	0.00544399
CAMKK1	684.958	2306.83	1.75132	0.000140207	0.00222013
HSPA1A	1363.67	4530.84	1.75032	1.96141e-05	0.000437809
C14orf159	4668.25	15308.4	1.75018	3.92525e-08	2.18679e-06
ECE1	6041.69	20012.3	1.74962	2.23663e-08	1.27772e-06
SELP	346.162	1160.83	1.74682	0.000122166	0.00196311
FRAT1	611.56	2005.19	1.74425	4.45421e-05	0.000872843
CDA	1841.2	5519.84	1.74049	0.000148186	0.00231232
RMI1	419.175	1395.72	1.7377	7.57094e-05	0.00133601
ITGAM	10648.5	35461.7	1.73655	2.09599e-07	9.54669e-06
NFE2	4416.27	14321.9	1.73462	5.31228e-08	2.81969e-06
GPR160	790.511	2491.03	1.73347	4.97535e-05	0.000956886
PCBP1-AS1	1314.05	4288.53	1.73332	1.64133e-06	5.47733e-05
C7orf49	1360.91	4446.77	1.73127	9.58271e-07	3.49173e-05
C9orf64	167.199	552.602	1.72645	0.00300932	0.0270297
GNB4	1985.28	6519.96	1.7262	3.35321e-07	1.43063e-05
BRI3	670.757	2106.56	1.72388	1.11745e-05	0.000274416
FANCA	553.116	1776.48	1.722	9.65236e-05	0.00161857
JAK2	3426.95	11285.7	1.7212	7.36161e-08	3.71298e-06
LILRA5	1863.92	5432.06	1.71961	4.80469e-06	0.000132739
STEAP4	6097.9	18833	1.71932	2.47846e-08	1.40397e-06
KREMEN1	539.853	1775.25	1.71683	6.19311e-05	0.00114692
PRDM8	498.015	1634.32	1.71416	0.000102642	0.00170211
KLHL2	1813.99	5894.42	1.71395	5.10071e-06	0.000140057
LIN7A	567.914	1843.24	1.71304	9.07807e-05	0.00153529
IFNGR1	5648.97	18263.1	1.71175	1.23664e-07	6.0189e-06
LOC643802	3249.71	10478.4	1.70963	9.19474e-07	3.36857e-05
VWA8	1053.83	3440.47	1.70765	5.63935e-06	0.000152364
APMAP	3055.43	9950.54	1.70701	2.90739e-06	8.76899e-05
NT5DC3	352.256	1148.47	1.70462	0.000282075	0.00402853
ARL11	733.99	2363.7	1.70354	1.13195e-05	0.000277471
LILRB3	7485.8	23821.2	1.70177	2.83992e-07	1.23509e-05
SDCBP	14002.8	43953.5	1.70173	9.12177e-07	3.35095e-05
RNF175	590.187	1886.51	1.70093	6.5437e-05	0.00119058
FRAT2	3853.02	11871.7	1.70072	2.07382e-07	9.47772e-06
TLR5	856.04	2777.84	1.69802	3.04111e-06	9.07084e-05
PTGS1	2672.56	8648.77	1.69591	8.66206e-08	4.29345e-06
CXorf21	1080.94	3330.44	1.69372	9.19246e-06	0.000234277
RHOB	945.793	3057.23	1.69337	2.15067e-06	6.71187e-05
RAB3D	3537.29	11227.6	1.69335	7.2044e-07	2.71312e-05
SMOX	306.722	975.398	1.69239	0.00132058	0.0140632
GALM	918.334	2666.58	1.68958	0.000154304	0.00238024
MMD	1102.47	3505.99	1.68908	1.51516e-06	5.1325e-05
LBR	6025.68	19208.8	1.6864	3.98738e-07	1.65919e-05
TUFT1	237.184	721.967	1.68497	0.00170322	0.0172783
OSGIN2	1277.95	4033.87	1.68397	3.98966e-06	0.000113239
CXCR1	16609.6	45607.6	1.68354	2.07199e-08	1.19378e-06
IL17RA	19010.6	60467.2	1.68202	4.96909e-08	2.70772e-06
PTPRM	227.447	531.585	1.68192	0.00109129	0.0120696
KIAA0040	6394.74	20171.8	1.68047	6.9692e-08	3.55905e-06
MKI67	1313.5	3662.99	1.67823	0.00163799	0.0167045
ZNFX1	8236.6	25543.3	1.67651	4.10411e-08	2.27702e-06
PLOD1	1121.49	3580.17	1.67517	2.20628e-05	0.000481313
LRRC4	1582.93	4975.89	1.67409	0.000146372	0.00228931
FAR2	776.236	2474.96	1.6728	4.16627e-05	0.000824812
F2RL1	658.81	2048.46	1.67268	0.000178274	0.0027158
UBN1	8072.85	25523.5	1.67181	3.20291e-07	1.3744e-05
PELO	193.07	595.87	1.66504	0.00241726	0.0228378
MYOF	700.98	2220.3	1.66459	7.76972e-06	0.000201058
RNF24	3256.98	10165.6	1.66282	4.08825e-06	0.000115258
STOM	2568.15	8118.42	1.66122	3.70751e-07	1.56202e-05
CXCR2	32491.8	91665.1	1.66094	5.79569e-07	2.24533e-05
SMCHD1	47350	144567	1.65965	2.22551e-08	1.27678e-06
ERGIC1	7578.45	23510.9	1.65662	1.13657e-05	0.000278099
ERV3-1	1690.76	5281.24	1.6563	8.66461e-05	0.00148244
SQRDL	1735.76	5167.51	1.65521	9.9993e-07	3.61423e-05
C10orf128	1593.48	4736.06	1.65387	3.20052e-06	9.42187e-05
SVIL	3281.24	10202.7	1.65356	1.85168e-06	6.03004e-05
PML	1867.42	5776.97	1.65234	3.16131e-05	0.000654697
SLC11A1	8254.74	25733.7	1.65224	2.61113e-07	1.15043e-05
DENND3	8764.59	27412.5	1.65088	5.05755e-07	2.00525e-05
LGALS9	5719.17	16795.6	1.65052	7.82062e-07	2.91264e-05
HBA2	3645.66	4737.29	1.64938	5.84148e-05	0.00108627
NFAM1	9434.22	29360.8	1.6464	1.68041e-06	5.5664e-05
JUP	655.79	1582.39	1.64516	0.000308355	0.00433498
NCF1	13627	42539.2	1.64395	5.81938e-06	0.00015536
FGR	18317.7	57118.2	1.64394	5.40545e-08	2.84673e-06
MCTP1	1318.13	4111.75	1.64353	2.02566e-06	6.47156e-05
KLRD1	1801.81	5618.73	1.64038	1.65983e-06	5.52537e-05
SRGN	54690.5	163241	1.64025	5.55505e-06	0.000150388
KCTD21	347.615	1079.24	1.63882	0.00051139	0.00661667
TGFA	546.473	1641.73	1.63622	0.00107304	0.0119518
SH3BP5L	1270.91	3943.62	1.6333	3.82957e-06	0.00010939
IKBIP	646.414	1931.02	1.63238	0.000142718	0.00224781
SYNM	179.196	369.637	1.63212	0.00663937	0.0496461
GYG1	852.979	2571.39	1.63047	2.22103e-05	0.000482188
SPECC1	974.975	3013.97	1.62881	1.02447e-05	0.000256728
RNF185	1273.82	3845.96	1.62809	3.20072e-06	9.42187e-05
TBC1D1	2605.42	7847.68	1.62796	2.27356e-06	7.04647e-05
HACD4	1693.45	5216.95	1.62778	2.56876e-06	7.87091e-05
WDFY3	4096.33	12331.5	1.62697	4.2304e-06	0.000118821
C5	250.027	764	1.62476	0.00266648	0.0246736
PNPT1	1542.49	4497.46	1.62445	8.04886e-05	0.00140381
CR1	5808.29	17725.3	1.61924	5.6882e-06	0.000153377
EGLN1	3502.3	10463.6	1.61879	5.74556e-06	0.000154306
LINC01270	147.358	419.087	1.61685	0.00472973	0.038576
CD274	408.781	1129.93	1.6158	0.000987019	0.011258
FAM65B	40428.5	123189	1.61481	2.74028e-07	1.19561e-05
GAB2	9659.31	28813.2	1.61388	9.26965e-07	3.38681e-05
DLGAP1-AS1	229.403	689.825	1.61363	0.0019712	0.019498
PCTP	686.536	2069.47	1.61306	0.000309189	0.00433765
UBASH3B	1812.61	5380.14	1.61249	2.31301e-06	7.1523e-05
NDC80	262.008	745.456	1.61054	0.0060293	0.0460752
MFAP1	591.6	1790.08	1.60971	5.46856e-05	0.00102888
RAB27A	3307.05	10056.9	1.60935	3.73812e-07	1.57001e-05
GLRX	2456.9	6942.75	1.60823	2.06605e-06	6.55399e-05
IFNGR2	2358.56	7049.07	1.60791	1.43292e-06	4.94083e-05
KIAA1551	32855.2	98424.9	1.60753	4.49936e-07	1.82712e-05
S100A11	10420.2	29707	1.60625	1.30159e-07	6.31224e-06
MYL12A	5911.24	17313.6	1.60184	2.4705e-07	1.09563e-05
GZMB	3669.39	11047.1	1.59872	4.99716e-07	1.99897e-05
MAPKAPK2	4098.59	12360	1.59855	7.19362e-07	2.71312e-05
LOC101927069	387.242	1171.96	1.59849	0.000758586	0.00907477
MOB3C	1177.42	3527.01	1.59625	4.38554e-05	0.000860639
GPD2	1341.8	4010.38	1.59572	5.79954e-06	0.000155138
MGLL	293.272	846.828	1.59452	0.000715657	0.00870017
TYMP	3721.07	10305.3	1.59411	1.22208e-05	0.000294742
RAB24	3850.92	11340.1	1.59088	5.98473e-07	2.31192e-05
CAPG	1683.98	5024.1	1.588	0.000208634	0.00312882
PISD	3904.44	11732	1.58693	3.93549e-05	0.000788384
GNS	4331.42	12884.1	1.5864	3.20122e-07	1.3744e-05
IRF9	6276.55	18128.3	1.58635	5.1641e-06	0.000141222
CARD8-AS1	660.028	1937.2	1.5854	5.11929e-05	0.000974835
MEFV	6590.27	18839.1	1.5834	2.49013e-07	1.10072e-05
AGTRAP	1467.14	4389.91	1.58309	3.83781e-06	0.00010939
MMP25-AS1	3444.68	10321.4	1.58281	3.79471e-06	0.000109084
RAB7A	7975.05	23172.2	1.58161	1.06471e-05	0.000262901
ABCA1	3188.06	8066.5	1.57819	8.74378e-06	0.000224113
SULT1B1	852.171	2477.44	1.57795	8.59472e-05	0.00147799
PPP2R5A	3195.77	9425.13	1.57696	8.34227e-06	0.000214638
EPB41L5	402.663	1194.21	1.57695	0.000954827	0.01099
HCP5	3782.8	11047.1	1.57531	5.32863e-07	2.1006e-05
NBN	2942.73	8300.15	1.5738	2.47499e-06	7.63564e-05
NLRP12	2156.57	6390.15	1.57341	1.17692e-05	0.000286413
EPHB1	432.612	1179.38	1.57246	0.000568975	0.00719599
PHLPP1	245.69	730.621	1.57201	0.00595408	0.0456488
PSTPIP2	2497.39	7374.2	1.56896	2.13935e-06	6.69553e-05
TRIM38	6433.19	19019.6	1.56854	1.41672e-06	4.91009e-05
FOSL2	3524.23	10348.6	1.56411	5.7806e-06	0.000154939
ACOT9	1229.75	3551.73	1.56373	0.000224407	0.00331375
F13A1	5026.59	13323	1.56302	4.80641e-07	1.92857e-05
BEND2	266.135	700.951	1.56215	0.000777226	0.00925668
ARHGAP24	296.582	857.954	1.56131	0.00112821	0.0124256
ATP6V1B2	6608.34	19243.4	1.55945	1.5901e-06	5.34606e-05
TBK1	1802.82	5241.68	1.55943	1.2261e-05	0.000295184
NCR1	456.516	1341.33	1.55941	0.000669628	0.00822965
GNG2	6993.57	20443.8	1.55874	3.38578e-06	9.90176e-05
CSTA	1051.29	3054.76	1.55776	6.38959e-05	0.00117203
ST3GAL6	1159.78	3407.09	1.55732	1.27395e-05	0.000303325
MKNK1	2335.45	6801.82	1.55716	1.67305e-06	5.55567e-05
GBP2	14811.7	41952	1.55654	6.26649e-07	2.39701e-05
UNC93B1	1196.54	3477.56	1.55646	8.74038e-05	0.00149351
PRKAR2B	1313.18	3639.51	1.55633	4.48077e-06	0.0001243
TNS1	378.077	1034.74	1.55437	0.00175276	0.0176744
PGD	9225.96	26569.4	1.55238	1.19437e-06	4.22637e-05
SLFN12	580.929	1692.42	1.55168	0.00022077	0.003278
PXYLP1	672.83	1965.63	1.54948	0.000813804	0.00964579
APAF1	5161.72	14905.4	1.54798	3.62425e-06	0.000104854
SNX10	3004.83	8610.45	1.54637	1.26424e-05	0.000301672
SULT1A1	2355.79	6711.58	1.54537	1.42067e-05	0.000334268
PRKCD	7549	21715.9	1.54513	3.8282e-07	1.59789e-05
LAMP2	7522.28	21467.4	1.54497	1.83317e-05	0.000413291
HS1BP3	731.614	2121.4	1.54402	8.21262e-05	0.00142317
SDPR	2591.15	7344.53	1.54168	1.46994e-06	5.04268e-05
ALAS1	1067.04	3059.71	1.54055	1.86013e-05	0.000417971
MTMR3	7487.92	21545.3	1.53838	1.45859e-06	5.01649e-05
WSB1	7223.03	20515.5	1.53802	5.36893e-07	2.11032e-05
MAP3K5	2668.95	7686.97	1.53754	1.99983e-06	6.41947e-05
CKAP4	2623.59	7329.7	1.53597	7.11736e-06	0.000185602
IL13RA1	6591.23	18694.5	1.53207	0.000131737	0.00209691
LY96	1096.62	3058.47	1.52917	1.78609e-05	0.000404946
SNX27	3906.11	11215.2	1.52855	3.83559e-06	0.00010939
PCNX	8554.31	24613.6	1.52568	5.28712e-06	0.000144293
PIK3CG	2697.34	7704.28	1.52259	2.13498e-06	6.69553e-05
ACRBP	1158.02	3321.79	1.5204	5.01917e-05	0.000959836
ZNF217	6039.67	17206.1	1.52018	3.5765e-06	0.000103919
FGL2	16797.6	47110.8	1.51993	5.01151e-07	1.99897e-05
CD53	19974.8	56068.7	1.51892	5.58759e-07	2.17722e-05
FBXL5	11504.7	32329	1.51674	7.86202e-07	2.91999e-05
ABLIM3	498.453	1396.96	1.51655	0.000942375	0.0108995
VMP1	9250.97	25891.9	1.51475	0.000791688	0.009404
IL1RN	4124.61	10079.1	1.51445	6.9928e-06	0.000183062
BAIAP3	303.778	761.527	1.51328	0.00340458	0.0297669
MPZ	270.702	770.181	1.51195	0.00404512	0.0341065
SP100	14706.8	40731.8	1.5109	5.43982e-06	0.000147862
CTTN	396.231	1122.51	1.51035	0.00035122	0.00481914
CTBP2	1492.53	4232.9	1.51023	6.7258e-05	0.00121714
TLR7	381.149	1068.12	1.50968	0.00135995	0.014371
PLBD1	4915.28	13909	1.50799	7.83237e-06	0.000202291
CMTM6	6467.7	17992.3	1.50776	6.04361e-06	0.000160393
STAT3	8720.06	24307.1	1.50744	1.26592e-06	4.43303e-05
PGM1	614.258	1723.33	1.50627	0.000219221	0.00325858
SLC22A4	307.977	855.482	1.50507	0.00213938	0.0206761
SMIM14	374.711	1063.17	1.50431	0.00064243	0.0079461
HK3	4227.69	11914.9	1.50282	2.5151e-05	0.000538232
USP25	3751.52	10375.8	1.50223	2.14046e-06	6.69553e-05
ZC3HAV1	14869.1	40529.1	1.50185	9.69149e-06	0.000245142
AMN1	723.602	2041.04	1.49872	0.00016299	0.00250563
C6orf25	1141.24	3204.35	1.49845	6.65817e-05	0.00120815
ZMPSTE24	1339.44	3721.1	1.49812	3.11216e-05	0.000646503
KPNB1	13671.2	37874.8	1.49629	6.60511e-07	2.50845e-05
TNFRSF10C	5298.81	14253.9	1.49207	0.000106579	0.00175232
PPP1R12B	4859.97	13634.5	1.49117	0.000172942	0.00264354
ARID3A	518.756	1458.77	1.49109	0.000918414	0.010665
CA4	476.781	1340.09	1.49092	0.0013335	0.0141561
NUB1	4725.31	12917.5	1.49076	2.89129e-06	8.73998e-05
NT5C2	6750.34	18570.9	1.49023	3.03767e-06	9.07084e-05
STX11	1569.99	4300.9	1.48967	1.62699e-05	0.00037754
IDH1	947.681	2659.16	1.48951	4.47178e-05	0.000873747
TOR1A	1100.2	3033.75	1.48671	6.46628e-05	0.00118128
CASP4	10203.9	27258	1.48542	1.11372e-06	3.98281e-05
SELPLG	15535.2	42385.9	1.4851	2.86216e-06	8.67137e-05
GIMAP7	2434.45	6660.89	1.48346	3.39326e-06	9.90215e-05
TAP2	9444.23	26072.4	1.48168	1.38535e-06	4.83429e-05
DOK1	646.962	1799.97	1.48101	0.000280012	0.00400997
CD300A	7982.07	22073.2	1.48036	1.49447e-06	5.08799e-05
PTK2B	10541.1	29380.6	1.47881	9.90392e-07	3.58937e-05
CPM	236.494	657.682	1.47827	0.00466884	0.0381718
CD93	5998.04	16643.6	1.47685	0.000208982	0.00313055
PLD1	209.315	582.272	1.47595	0.00631024	0.0477947
NCOA2	2950.37	8196.31	1.47538	1.74759e-05	0.000399339
ACOX1	3624.92	9995.04	1.47525	2.36331e-05	0.000508169
APOBEC3G	1700.92	4616.14	1.46736	1.61296e-05	0.00037493
PRF1	4328.32	11728.3	1.4645	3.96456e-05	0.000790683
MYD88	9007.86	24022.7	1.46243	1.95935e-06	6.33476e-05
FCER1G	7577.02	19254.5	1.46187	2.72922e-06	8.32473e-05
CFLAR	33186	90898.6	1.46144	5.53007e-06	0.000150013
LINC01410	1509.13	3995.54	1.46133	2.40154e-05	0.000515567
SH2D3C	2680.37	7374.2	1.46011	8.78186e-06	0.000224662
TXN	1131.95	2926.19	1.4601	6.77162e-05	0.00122216
INPP5D	11059.6	30171.8	1.45975	4.37788e-06	0.0001222
CALM2	8243.76	22310.5	1.45961	4.81566e-06	0.00013277
NCF2	38452.2	101785	1.45895	1.80278e-06	5.89928e-05
SLC16A3	1192.26	3245.14	1.45762	5.72896e-05	0.0010683
MNDA	60685.7	158803	1.45696	2.72421e-05	0.000576575
WLS	1296.88	3246.38	1.45599	3.91331e-05	0.000785109
SEMA3C	276.728	750.401	1.45457	0.00494233	0.0399236
PATL1	5285.14	14021.5	1.453	3.29628e-06	9.682e-05
HINT3	972.567	2612.19	1.45233	8.11414e-05	0.00141155
SORL1	41515	112831	1.45168	8.80675e-05	0.00149915
LTB4R	3460.82	9426.37	1.45139	5.37843e-06	0.000146489
TMEM55A	1198.19	3245.14	1.45111	7.17017e-05	0.00128037
ARHGAP18	662.49	1808.63	1.4505	0.000167113	0.00256608
LETM2	275.197	749.165	1.44828	0.00561773	0.0435778
ALOX5	8901.77	24214.3	1.44794	2.06405e-05	0.000455781
ANKRD33B	356.651	963.035	1.44697	0.00188438	0.0187492
CC2D2A	251.302	684.88	1.4465	0.00595581	0.0456488
NATD1	1471.45	4009.14	1.44606	0.000294892	0.00418499
TANK	3435.08	9232.28	1.44603	7.32821e-06	0.000190732
PXK	1568.47	4271.23	1.44498	2.75733e-05	0.000581526
EOMES	479.895	1303	1.44457	0.000498804	0.00650375
SYT2	554.49	1506.98	1.44391	0.00180427	0.0180991
FAM63A	2970.69	8033.12	1.44293	0.00030656	0.00432142
HIATL1	1562.8	4205.71	1.43871	2.00864e-05	0.000446137
TUBB1	7518.17	19720.6	1.43716	2.11246e-06	6.66983e-05
ELF1	11211.7	29391.7	1.43627	2.53511e-06	7.78549e-05
CREB3L2	1930.46	5220.66	1.43614	1.76424e-05	0.000401782
LUCAT1	1402.96	3740.88	1.43505	0.000254345	0.00370311
FCGR2A	21535	54989.4	1.43358	4.28092e-06	0.00011999
AZI2	1338.4	3580.17	1.43145	7.39313e-05	0.00131323
ZBTB34	2476.27	6655.94	1.43112	4.85733e-05	0.00093686
LRG1	2248.43	5917.91	1.43076	0.000260267	0.00377304
S100P	1255.75	3377.42	1.42864	0.000280181	0.00400997
RASSF3	10292.7	26782	1.42795	1.7436e-05	0.000399104
AZIN1	3207.11	8579.54	1.42751	1.2447e-05	0.000297992
PPFIBP2	1001.12	2683.89	1.42636	0.000327753	0.00456484
ENTPD1	6979.32	18726.6	1.42506	2.91982e-05	0.000612803
NSFL1C	3683.18	9825.68	1.4249	1.39714e-05	0.000329881
NRGN	1196.39	2988	1.42323	0.000214306	0.00319964
PPP1R18	12827.3	33960.9	1.42214	6.18604e-06	0.000163851
LPIN2	5808.95	15508.7	1.42157	3.88525e-06	0.000110508
BST1	1965.76	5016.68	1.42131	1.78714e-05	0.000404946
FFAR2	6315.97	15200.9	1.4193	4.69192e-05	0.000912792
PLEKHO2	4746.25	12444	1.41801	7.49014e-06	0.00019457
GNAZ	206.059	521.695	1.41715	0.00558222	0.0434273
TRMT1L	808.614	2136.23	1.41523	0.000435133	0.00580263
RIPK3	1147.29	3054.76	1.41327	9.77666e-05	0.00163668
CCDC17	418.431	1106.44	1.41062	0.00259969	0.0242052
ACVR1B	816.178	2158.48	1.40998	0.000295741	0.00419262
FAM160B1	1801.13	4785.51	1.40952	4.98853e-05	0.000957277
PHTF1	728.85	1927.31	1.40852	0.000298255	0.00422241
ACSL4	3498.02	9181.59	1.40846	8.6006e-06	0.000220863
HSH2D	8513.82	21612	1.40634	1.04622e-05	0.000260652
GLT1D1	4197.73	10895	1.40598	2.92265e-05	0.000612803
CAP1	27917	72233.8	1.40581	9.75203e-06	0.000246211
GCA	7993.82	20743	1.40234	5.46897e-05	0.00102888
CNN2	8410.19	21605.9	1.40115	6.48734e-05	0.00118352
GBP5	15078.5	38502.9	1.40041	2.34499e-05	0.000505035
RUFY1	2368.23	6212.13	1.39895	3.85698e-05	0.000777843
MFAP3L	403.364	1042.15	1.39627	0.00105089	0.0117773
RTN3	5806.2	14870.8	1.39605	0.000152361	0.00235296
YIPF4	555.854	1443.93	1.39544	0.000725597	0.00878931
TSPAN14	8162.66	21342.5	1.38973	5.93897e-06	0.000157927
C5AR1	10109.2	25873.4	1.38936	0.000120653	0.00194111
CIR1	4459.43	11197.9	1.38796	8.80278e-06	0.000224771
DMTN	1176.06	2811.22	1.38707	0.000141406	0.00223235
TMEM154	8462.2	21560.1	1.38451	0.000193871	0.00293352
F5	2765.97	7037.94	1.38402	3.82053e-05	0.000773399
NDEL1	3555.83	9179.12	1.38394	0.000148038	0.00231232
IL6R	8918.09	22954.6	1.38389	5.23723e-05	0.000995886
RASSF2	22028.2	56827.7	1.38384	0.000116396	0.00188159
RNF149	13420.9	34279.8	1.38303	1.68407e-05	0.000388113
ARMT1	698.723	1820.99	1.38287	0.000384122	0.00522576
CD151	361.14	874.025	1.38272	0.0042399	0.0353946
XPO6	24125.9	61246.1	1.38266	2.05736e-05	0.000455456
KIAA0319	410.401	1013.72	1.38262	0.00416701	0.0349303
GDPD3	572.135	1487.2	1.38241	0.000951279	0.010971
TLR1	4029.91	10173.1	1.38228	1.11581e-05	0.000274416
SCARB2	1851.28	4732.35	1.38135	9.78465e-05	0.00163668
ZBTB6	332.011	862.899	1.38082	0.00351776	0.0305189
TGFBR1	3866.64	10048.2	1.37749	1.18955e-05	0.000288443
STARD5	532.235	1378.41	1.37603	0.00136228	0.014371
TIMP1	2656.67	6737.54	1.37452	0.000106266	0.00174929
FLCN	1501.11	3794.04	1.37434	0.000160035	0.002463
LOC100507006	4217.7	10802.3	1.37315	0.000223244	0.0033028
CELF2	25250.8	65423.3	1.37311	1.31286e-05	0.000311071
TREML2	3942.3	9992.57	1.37137	0.000646213	0.00798556
FBXO30	587.238	1519.35	1.37105	0.000849179	0.00994668
HLA-F-AS1	556.629	1438.99	1.37021	0.00181991	0.0182154
SKAP2	4190.71	10624.3	1.36782	0.000324723	0.004532
PROK2	2309.07	5694.15	1.36736	3.83858e-05	0.000775888
SPOPL	2899.3	7374.2	1.36717	6.27241e-05	0.00115768
ADGRG3	4613.29	11607.1	1.36703	0.000720816	0.00874711
RCN3	481.088	1235.01	1.36622	0.00644757	0.0486164
PANK2	1317.64	3311.9	1.36259	0.000140466	0.00222013
LYN	19835.4	49322.5	1.36248	2.24589e-05	0.00048602
MAPK14	4400.33	11201.6	1.36194	1.29242e-05	0.000306768
TXNIP	151100	363166	1.35915	6.75583e-06	0.000177548
OGFRL1	4278.5	10803.5	1.35857	0.000167515	0.00256933
HIST2H2BE	2459.94	6281.36	1.35687	9.80785e-05	0.00163853
ITPRIPL2	298.023	720.731	1.35638	0.00623754	0.0473772
OSTF1	5117.75	12857	1.35637	1.73107e-05	0.000396909
TLE4	3283.56	8339.71	1.35554	2.63399e-05	0.000561295
CTNNA1	2072.26	5287.42	1.35424	7.47235e-05	0.00132381
MAPK13	5402.24	13769.3	1.3531	3.52096e-05	0.000718148
NUMB	10761.8	27071.3	1.35213	0.000113513	0.00185052
C20orf197	354.181	897.514	1.35133	0.00501997	0.0401895
RGS19	759.275	1906.29	1.35106	0.00057579	0.00724142
SSH2	21588.4	54613.6	1.3495	0.000126859	0.00202884
ADAM17	2301.26	5858.57	1.34859	6.61971e-05	0.00120279
DIP2B	4266.86	10686.1	1.34754	3.47223e-05	0.00071252
DEGS1	1154.13	2880.45	1.34751	0.000148648	0.00231685
STXBP5	3488.15	8745.2	1.34697	0.00011431	0.00186126
MMP25	7968.48	20025.9	1.34603	7.272e-05	0.00129413
EHD3	340.696	845.592	1.34469	0.00210586	0.0204534
ANTXR2	3249.86	8195.07	1.34466	0.000115576	0.00187509
PPP4R1	4768.44	11985.4	1.34464	0.00046137	0.00611021
MILR1	605.381	1487.2	1.34436	0.00100816	0.0114411
PF4	761.092	1829.64	1.34428	0.000692242	0.00844597
ARRDC3	7021.39	17819.2	1.34416	2.9341e-05	0.000614247
C2orf88	1038.16	2594.88	1.34327	0.000150534	0.00233275
ZCCHC6	10526.3	26280.1	1.34195	4.85106e-05	0.00093686
TNFSF8	3736.83	9121.02	1.34122	5.55668e-05	0.00104194
BBS10	344.207	867.844	1.33951	0.00449597	0.0370732
LATS2	559.086	1405.61	1.3385	0.00124243	0.0133682
RAB8B	5616.49	14075.9	1.33834	1.60428e-05	0.000373557
TRIM56	3518.75	8889.84	1.33721	3.30768e-05	0.000682911
DUSP18	454.449	1146	1.33668	0.00221598	0.0212791
AKIRIN2	1525.4	3717.39	1.33525	0.000143946	0.0022645
MPZL3	2286.39	5690.44	1.33483	4.34702e-05	0.00085557
MTF1	2582.24	6480.4	1.33467	4.99846e-05	0.000957277
LMNB1	2515.58	6115.71	1.33304	0.00030901	0.00433765
DENND5A	9538.83	23530.7	1.33234	3.39522e-05	0.000698845
MAP4K4	12204.7	30310.3	1.33064	1.9419e-05	0.000434175
ORAI3	341.1	850.537	1.33005	0.00459164	0.0376777
PELI2	2882.6	7143.03	1.32623	5.03288e-05	0.000961095
CHPT1	635.977	1594.76	1.32612	0.00136173	0.014371
TNFRSF1A	4720.44	11762.9	1.32595	0.000103833	0.00171553
RRM2B	1731.3	4316.97	1.32466	0.000114537	0.00186272
AKAP13	19718.8	49232.2	1.32334	1.72453e-05	0.000396084
YWHAH	1173.19	2871.8	1.32276	0.00023732	0.00347778
FCGR1B	460.843	1069.35	1.32255	0.00271446	0.0249975
LPCAT2	2660.77	6474.22	1.32165	0.000207844	0.00312044
PATL2	1893.2	4697.73	1.32093	0.000267951	0.00386342
DOCK8	14524.5	36104.5	1.32029	1.06102e-05	0.000262471
NAPA	2494.87	5901.83	1.31345	0.000562654	0.00714284
FLI1	9940.41	24476.4	1.31333	2.09444e-05	0.000461393
C6orf62	6786.8	16314.7	1.31043	2.33458e-05	0.000504294
KIAA0513	3523.95	8716.77	1.31039	7.5616e-05	0.00133601
STX3	8444.97	20647.8	1.30971	0.000170119	0.0026063
SBF2	1499.72	3664.23	1.30925	0.00015156	0.00234586
DLEU2	386.591	956.854	1.30917	0.00611069	0.0465448
KDM6A	2531.27	6062.55	1.30868	6.10484e-05	0.00113212
MEIS1	296.075	681.171	1.30837	0.00607502	0.0463254
NHS	1073.51	2629.49	1.30725	0.00593491	0.0455663
S100A6	5288.21	12765.5	1.30556	5.31518e-05	0.00100928
DAPK2	818.358	1982.94	1.30472	0.00304865	0.0272611
ABCG1	1206.52	2889.11	1.30396	0.000265016	0.00382952
VCL	4918.55	12096.7	1.30231	4.37006e-05	0.000858851
TNPO3	2279.48	5589.06	1.30204	8.20366e-05	0.00142317
LOC103091866	568.173	1398.19	1.30145	0.00256508	0.0239657
SYTL3	1672.18	4072.19	1.29518	0.000157114	0.00242081
RAB8A	4785.85	11472.4	1.29451	3.44975e-05	0.000708986
KIAA0226	3005.56	7287.67	1.29426	9.52147e-05	0.0016006
GALNT7	1182.6	2897.76	1.29308	0.000318968	0.00446092
ABHD4	1296.77	3147.48	1.29254	0.00131818	0.0140488
PCGF5	4018.05	9716.89	1.29069	4.6602e-05	0.000907931
UBAP1	2787.18	6658.42	1.28752	8.65816e-05	0.00148244
POLB	1126.71	2695.01	1.28652	0.000394506	0.00533473
RRAGC	1257.85	3012.73	1.28424	0.000287143	0.00409225
FAS	2039.9	4784.27	1.28422	0.000323267	0.00451636
USP3	4123.75	9988.86	1.28144	4.78959e-05	0.000926445
CCND3	4871.91	11709.7	1.27998	4.46897e-05	0.000873747
ZNF701	780.828	1896.4	1.27995	0.00139166	0.0146238
DAB2	888.535	2120.16	1.27973	0.00213758	0.0206761
SEMA4D	15915.7	38324.8	1.27935	2.12011e-05	0.000465526
SNX20	1623.28	3899.12	1.27889	0.000215673	0.00321649
PLIN4	610.989	1472.37	1.27853	0.00563315	0.0436472
CTSD	3471.01	8365.67	1.27804	9.48504e-05	0.00159647
GRN	7342.14	17601.7	1.27768	0.000189847	0.00288234
TM6SF1	852.945	2054.64	1.2767	0.00274996	0.0252726
REM2	1124.25	2687.6	1.27627	0.000736796	0.008893
LPGAT1	6390.62	15454.3	1.27513	0.000170365	0.0026071
JAZF1	1264.95	3052.29	1.27316	0.000229845	0.00337924
C1GALT1C1	416.443	975.398	1.27309	0.00445259	0.0368055
CD58	1183.17	2858.2	1.27244	0.000460628	0.00611021
C4orf3	4634.04	10853	1.27041	5.39348e-05	0.00102271
CCNG2	2747.6	6604.02	1.27009	0.000708483	0.00862577
MFAP3	788.65	1900.11	1.26849	0.00102656	0.0115816
RBP7	612.497	1471.13	1.2684	0.0021641	0.0208701
NSMAF	2788.53	6683.14	1.26699	0.00010824	0.00177746
PRELID1	633.92	1497.09	1.26635	0.00179567	0.0180397
DNTTIP1	1157.7	2734.57	1.26388	0.000441906	0.00587552
GFI1	383.751	918.53	1.26364	0.00504101	0.0403101
LRP10	6228.58	14800.3	1.26361	0.000390701	0.00529391
MMADHC	1036.56	2399.55	1.26313	0.000572438	0.00722623
GAB1	777.627	1864.26	1.26296	0.00160996	0.0164685
PTPN12	7606.84	18081.3	1.26277	0.000146243	0.00228931
FAM8A1	8141.61	19295.3	1.26263	5.43509e-05	0.00102888
LYRM1	913.792	2126.34	1.26169	0.000787838	0.00936652
KIAA1109	10486.7	24943.7	1.26103	4.28034e-05	0.000844375
IGSF6	3965.24	9134.62	1.25965	0.000268221	0.00386342
WDFY1	3073.92	7307.45	1.25678	0.000104293	0.00172103
SAMHD1	7680.38	17075	1.25616	3.85979e-05	0.000777843
SLU7	3598.71	8490.53	1.25612	9.56652e-05	0.00160618
CDK5R1	636.176	1472.37	1.25594	0.00439807	0.0364442
CARD8	10291.1	24567.9	1.25554	4.92017e-05	0.000947624
CDC42EP3	9058.74	21377.2	1.25458	6.38789e-05	0.00117203
NABP1	4370.13	10363.4	1.2543	8.49781e-05	0.00146881
CSF2RA	2810.06	6679.43	1.25384	0.00073949	0.00890161
CYBRD1	779.55	1828.41	1.25349	0.00653996	0.0491208
HSD17B11	4893.46	11256	1.25189	0.000508193	0.00658161
NUPL1	1936.73	4587.71	1.24642	0.000256052	0.00372394
FPR1	28906.5	64410.9	1.24641	0.000151728	0.00234586
BACH1	6877.53	15800.5	1.24577	6.26579e-05	0.00115768
H2AFY	4041.03	9512.91	1.24442	0.000122484	0.00196587
KCNJ2	1737.7	3832.36	1.24438	0.000392491	0.00531282
RBCK1	2264.81	5298.55	1.24422	0.000346378	0.0047798
ST6GALNAC2	1219.54	2864.38	1.24421	0.001484	0.0154139
BAZ2B	5667.1	12962	1.24385	0.000535087	0.00683795
SIGLEC9	1486.73	3518.35	1.24278	0.000567805	0.00718831
PIAS1	3172.76	7476.81	1.24252	0.000414228	0.00557348
TMEM71	5511.84	12771.6	1.24161	0.000566066	0.0071794
SFT2D1	633.296	1495.86	1.24123	0.00176037	0.0177379
ADGRG1	3572.27	8230.92	1.24095	8.79313e-05	0.00149872
CAPZA1	9154.53	21356.1	1.24084	4.17905e-05	0.000826128
GTPBP2	3634.81	8518.97	1.24059	0.000485675	0.00636952
PARP8	13664.2	32212.8	1.24057	0.000124191	0.0019909
MR1	2462.65	5764.61	1.2401	0.000144349	0.0022682
CHD7	3596.8	8464.57	1.23609	0.000113341	0.00184996
NMNAT1	432.718	1017.43	1.23572	0.00546196	0.04259
C14orf119	399.531	918.53	1.23208	0.00607232	0.0463254
KIAA2013	642.584	1495.86	1.23141	0.00234182	0.0222498
FLOT2	8419.72	19491.9	1.2313	8.56931e-05	0.00147629
APOBR	19662.3	46074.9	1.23115	3.71141e-05	0.000754709
TBX21	1378.2	3227.84	1.23004	0.000669619	0.00822965
MFN2	3262.7	7643.7	1.22897	0.00138476	0.014574
SIPA1L1	3731.55	8684.62	1.22822	0.0005978	0.00745563
PFKFB4	2714.04	6291.25	1.22787	0.000830053	0.00978215
ABTB1	6168.63	14451.7	1.22786	0.0015537	0.0160146
LRRC25	2402.73	5401.16	1.22649	0.000505233	0.00655587
IRS2	5247.48	11719.6	1.22639	0.000823774	0.00974221
DCAF12	1632.36	3816.29	1.22614	0.000375314	0.00511109
ZNF467	515.536	1205.34	1.22612	0.0046498	0.0380623
TOR1AIP1	2842.21	6559.52	1.22535	0.000331319	0.00460025
KIF1B	1931.96	4436.88	1.22507	0.00027674	0.00397339
ARSB	613.634	1406.85	1.22415	0.00268454	0.0247558
PPP2R3C	861.478	2001.48	1.2239	0.00155069	0.0160079
DYNLT1	1520.28	3549.26	1.22331	0.00076858	0.00918616
TRIB1	6942.43	16042.8	1.22274	0.000299914	0.00423397
BTN2A1	7038.99	16345.6	1.22244	7.68253e-05	0.0013504
C10orf54	19435.7	44626	1.22082	8.26807e-05	0.00143094
RIN3	3762.38	8731.6	1.21759	0.000149191	0.00231731
AGPAT1	1382.18	3189.51	1.21694	0.000572089	0.00722623
BTBD10	864.819	1992.83	1.21651	0.00199385	0.019596
LYSMD2	453.6	1016.19	1.21627	0.00593366	0.0455663
STARD3NL	729.484	1683.77	1.2149	0.00326178	0.028667
WSB2	926.677	2097.91	1.21486	0.000954447	0.01099
CAMKK2	4280.18	9934.47	1.21479	0.000145442	0.00228006
SERPINB1	5570.66	12770.4	1.212	8.5739e-05	0.00147629
ATP6V0E1	3881.06	8671.02	1.21174	0.000129154	0.00206065
CREBBP	9473	21834.6	1.21142	0.000248198	0.00362536
PRR13	7783.46	17271.6	1.21083	0.000141702	0.00223442
CEP162	624.307	1436.52	1.21074	0.0039017	0.0330835
LINC01138	871.2	1984.17	1.21007	0.0019781	0.0195376
GSN	1727.27	3979.47	1.20857	0.000398937	0.00538924
OSBPL8	9677.8	22034.8	1.20829	0.00316228	0.0280302
VAV3	1818.63	4193.34	1.2077	0.000750707	0.00899647
2025-03-08	3904.46	8996.16	1.20756	0.000773358	0.00922692
SPG20	1528.22	3478.79	1.20485	0.00108474	0.0120366
PHF21A	6781.85	15587.8	1.2048	0.000229296	0.00337486
METTL7A	1322.49	3043.64	1.20456	0.000516594	0.00665207
MBOAT2	855.192	1945.85	1.20432	0.00541599	0.0422805
CDKN2D	2367.83	5407.34	1.2032	0.000348647	0.00479638
OSBPL11	2596.71	5912.96	1.2008	0.0010264	0.0115816
C1orf162	4310.47	9636.53	1.19948	0.000145045	0.00227648
LOC100130872	659.004	1506.98	1.19908	0.00296285	0.0267192
TDP2	3620.2	7993.56	1.19804	0.000173442	0.00264818
C19orf66	1286.3	2837.18	1.19468	0.00498342	0.0401039
PHF23	954.98	2165.9	1.19456	0.000978056	0.0111842
KIF13A	2715.39	6178.75	1.19385	0.000518134	0.00666554
PRKAR1A	9881.36	22233.9	1.19336	0.000505115	0.00655587
DHX34	1626.35	3701.32	1.19251	0.00125947	0.01353
CD59	1630.53	3611.07	1.19192	0.000562218	0.00714284
TMOD3	2681.7	6065.02	1.19113	0.000351373	0.00481914
B2M	309622	681070	1.18916	8.66097e-05	0.00148244
ARSD	611.363	1380.89	1.18883	0.00488082	0.0395928
RNPEP	1527.85	3386.08	1.18702	0.00051357	0.00663214
TNFRSF1B	14272.6	31681.3	1.18522	9.08736e-05	0.00153529
PRKCB	13347.6	30290.5	1.18411	8.65315e-05	0.00148244
PSMB9	2699.93	5978.48	1.18274	0.0003284	0.00456913
CST7	1475.18	3277.29	1.18258	0.000708898	0.00862577
NCAPH2	2243.93	4944.98	1.18242	0.00228915	0.0218417
ABHD3	2017.78	4579.05	1.18196	0.00147672	0.015362
ARHGAP26	9183.98	20499.4	1.18184	0.000218638	0.00325351
GCNT1	512.313	1159.6	1.18135	0.00458497	0.037649
RNF13	5191.96	11222.6	1.18044	0.000286062	0.00408116
RSBN1L	2117.71	4737.29	1.17728	0.0012064	0.0130745
FAM45A	1807.88	4009.14	1.17723	0.000614134	0.00763815
RAP2C	3678.81	8303.86	1.17666	0.000344835	0.00476339
SEPHS2	872.298	1907.53	1.17647	0.00188032	0.0187232
BASP1	3249.01	6767.21	1.17562	0.00201508	0.0197436
PAK1	5741.09	12585	1.17531	0.000540542	0.00688808
HTATSF1P2	864.404	1948.32	1.17515	0.00285783	0.0259892
TPP1	10567	23669.2	1.17367	0.000103799	0.00171553
GIMAP2	2128.58	4698.97	1.17287	0.000538862	0.00687316
ARPC5	7475.26	16103.3	1.17281	0.000125946	0.00201664
ATP6V1E1	2212.14	4886.88	1.17279	0.000738538	0.00890161
NPTN	2085.06	4642.1	1.17212	0.000699216	0.00852335
RNF135	681.026	1511.93	1.17047	0.00353857	0.0306195
NFIL3	4102.93	8689.57	1.17006	0.000232397	0.00341304
TANC2	1132.14	2526.89	1.16959	0.00315412	0.0279762
ZFYVE16	2607.66	5838.79	1.16862	0.000674948	0.00826489
SLF1	532.951	1196.69	1.16845	0.00602963	0.0460752
ROCK2	1551.35	3478.79	1.1669	0.0010603	0.0118434
CAB39	6354.36	14148.8	1.16686	0.000332215	0.00460794
OSBPL2	3746.91	8394.11	1.16675	0.000471506	0.00622
WIPF1	28668.9	63484.9	1.16646	0.000227847	0.00335796
TBXAS1	4114.47	9033.24	1.16386	0.00247578	0.0232765
ATP8B4	607.417	1356.16	1.16356	0.00407912	0.0343502
BMPR2	1333.88	2929.9	1.16325	0.00116991	0.0127714
LCP1	87494.4	191072	1.16235	0.000523764	0.00672513
HLA-C	46721.9	96011.8	1.16118	9.05185e-05	0.00153313
CD2AP	1401.95	3094.32	1.16108	0.00161932	0.0165391
UBALD2	2255.25	4839.9	1.15983	0.000514769	0.00664125
SLC6A6	19517	42924.9	1.15828	0.0013719	0.0144499
CMKLR1	1119.89	2498.45	1.15801	0.00205086	0.0200215
VASP	9299.8	20197.8	1.15517	0.000269055	0.00387129
DOCK5	11660.3	25844.9	1.15248	0.00603195	0.0460752
WDTC1	4383.06	9678.56	1.15148	0.000310055	0.00434529
TLN1	25044.8	55471.6	1.15129	0.000266964	0.00385354
PTPN6	14952.1	33193.2	1.15101	0.000128031	0.00204515
SLC35A5	827.971	1838.3	1.15085	0.00342453	0.0299025
IQGAP2	5813.69	12868.1	1.14986	0.000279636	0.00400997
SOS2	5869.15	12905.2	1.14979	0.00122065	0.0131776
G6PD	2177.19	4827.54	1.14882	0.00106684	0.011904
RILPL2	1891.86	4047.47	1.14853	0.000625442	0.00775732
HAVCR2	632.567	1398.19	1.14852	0.00559501	0.0434746
LIMS1	2808.52	6219.55	1.14712	0.000461207	0.00611021
ELF4	5461.67	12043.5	1.14684	0.000216194	0.0032207
C19orf38	1428.67	3158.61	1.14497	0.000996208	0.0113341
TRIM14	5146.48	11278.3	1.1445	0.00116067	0.0126912
MSL1	13464.8	29410.3	1.14372	0.00146631	0.0152772
RARA	3401.41	7419.94	1.14323	0.000389646	0.00529024
RASGRP4	5437.3	11856.8	1.14296	0.000489453	0.0064004
SH3BGRL2	605.366	1286.93	1.14051	0.00512022	0.0407502
BAK1	1293.82	2813.69	1.13824	0.00276889	0.025412
KRCC1	1757.24	3864.5	1.13824	0.000781113	0.00929477
PHF11	2868.22	6130.54	1.13813	0.00314765	0.0279372
NF1	2098.91	4598.83	1.13718	0.000725077	0.00878931
PLP2	1822.28	4002.96	1.13532	0.00282816	0.0257456
PRUNE	1296.15	2819.88	1.13336	0.00135693	0.0143708
CLEC4A	1151.54	2434.17	1.13264	0.00127704	0.0136969
BAZ1A	8657.06	18630.2	1.13241	0.000334826	0.00463463
UBE2B	2906.63	6201.01	1.13154	0.000906072	0.0105398
FAM49B	9243.95	19843	1.13006	0.000577093	0.00725104
CNEP1R1	1119.84	2446.53	1.12999	0.00296892	0.026756
STK40	4198.31	9161.81	1.12994	0.000690723	0.00843508
SH2D1B	1115.38	2420.57	1.12923	0.00386084	0.0328195
MAPK3	2558.2	5538.38	1.12833	0.000594805	0.00743203
ITM2B	27252.3	57691.9	1.12833	0.00149754	0.0155426
ANP32A	12659.1	26761	1.12669	0.000369754	0.00504556
STX10	1569.98	3426.87	1.12641	0.00115535	0.0126432
BTN2A2	1869.79	4078.37	1.12511	0.00127588	0.0136953
PCMT1	1300.73	2763.01	1.125	0.0016862	0.0171443
APBB1IP	7677.59	16461.8	1.12398	0.000593843	0.00742689
FOXO4	2780.94	6055.13	1.12374	0.000980508	0.0112027
ZNF267	2970.94	6396.33	1.12356	0.000665933	0.00819919
LITAF	22858.7	47909.4	1.12349	0.000349542	0.0048038
CD46	11561.6	25077.2	1.12127	0.000887956	0.0103559
CMTR1	4480	9489.42	1.11877	0.00253452	0.023713
RHOG	3685.85	7751.26	1.11869	0.000498353	0.00650375
CNIH4	767.013	1661.51	1.11771	0.00538431	0.0421308
SEC14L1	13887.7	29815.8	1.11664	0.00288196	0.0261295
NHSL2	2376.63	5092.09	1.11586	0.00104227	0.0116922
C6orf47	1037.27	2184.45	1.11405	0.00279082	0.0255263
BCL2L1	1036.18	2206.7	1.11324	0.00306782	0.0273873
ELMO2	2961.25	6406.22	1.11302	0.000567835	0.00718831
ST8SIA4	4088.53	8678.44	1.11267	0.00046947	0.00619921
SSH3	803.827	1738.16	1.11229	0.00447721	0.0369538
SEC24D	1162.48	2486.09	1.11088	0.00233485	0.0222148
ZNF271P	1102.18	2371.12	1.1096	0.00217938	0.0209874
ACSL3	1198.67	2565.21	1.10942	0.00213893	0.0206761
TM9SF2	4390.15	9329.94	1.10587	0.000854645	0.010002
COA1	1866.79	4019.03	1.10586	0.0024543	0.0230907
STK17B	19053.5	40082.8	1.10575	0.000222888	0.00330217
CLIC1	10918.1	22823.6	1.10301	0.0002911	0.00413989
SNRK	3493.45	7386.57	1.1027	0.000635422	0.00787386
CLMN	1944.98	4111.75	1.10242	0.00173013	0.0174724
RAC2	17340.8	36768.4	1.10175	0.000250803	0.00365549
C1RL	3344.73	7099.76	1.10169	0.00146991	0.0153029
NIN	15144.4	32198	1.10133	0.000261019	0.00377987
FNDC3B	3219.39	6711.58	1.09956	0.0011844	0.0128983
PILRA	4550.78	9564.83	1.09954	0.00212154	0.0205626
SIRPA	7714.07	16388.9	1.09948	0.00390035	0.0330835
ACTN1	9322.71	19732.9	1.09926	0.000347518	0.00479064
NEK7	3466.43	7340.82	1.09917	0.00113721	0.0124853
YPEL3	2447.75	5224.37	1.09913	0.00160421	0.0164471
B4GALT1	4654	9872.65	1.09798	0.000578118	0.00725716
HDAC4	1397.39	2979.35	1.09753	0.00198213	0.0195566
SLC36A1	1567.06	3353.93	1.09738	0.00359798	0.0310153
MAP2K4	1822.61	3860.79	1.09715	0.00229364	0.0218691
LOC729603	1064	2258.62	1.09687	0.00362625	0.0311793
ATP11A	4390.16	9384.34	1.09673	0.0015058	0.0155906
APOBEC3F	1049.4	2240.08	1.09623	0.00498634	0.0401039
ISG20	2802.26	5910.49	1.09614	0.00306944	0.0273873
DCAF10	1470.08	3137.59	1.09541	0.0020005	0.0196294
IQGAP1	26947.2	57066.3	1.0944	0.00199565	0.019596
MDM2	5973.02	12751.9	1.0938	0.00113831	0.0124871
SLC2A3	15686.8	32781.5	1.09149	0.000998347	0.0113488
ZBTB38	2421.85	5097.04	1.09068	0.000838821	0.00986822
IL10RB	2420.65	5020.39	1.09029	0.000942653	0.0108995
SHOC2	3892.94	8159.22	1.08946	0.00121996	0.0131776
DAPP1	4601.46	9468.4	1.08838	0.000522721	0.00671813
SLC25A37	8376.62	17758.7	1.08714	0.000975427	0.0111636
GIMAP6	4036.76	8402.76	1.08403	0.000591508	0.00740455
GPBP1L1	4989.92	10508.1	1.08401	0.000500253	0.00651633
HLA-E	92436.1	192609	1.0837	0.000241099	0.00352932
ANPEP	10820.8	22555.3	1.08309	0.00510383	0.0406775
NDRG1	2527.64	5302.26	1.08262	0.000907347	0.0105456
STAM2	1479.57	3126.46	1.08212	0.00240562	0.022744
GLIPR2	6773.95	14038.8	1.08051	0.000464301	0.00614299
ZNF185	2081.25	4396.09	1.07946	0.000959306	0.011016
RGS14	3013.29	6335.76	1.07766	0.000873783	0.0102083
SPATA13	8365.29	17637.5	1.07732	0.00043416	0.0057954
EPS15	3488.07	7330.93	1.07557	0.000775619	0.00924571
IP6K1	1672.41	3468.9	1.07538	0.00188037	0.0187232
TMEM91	941.143	1981.7	1.07508	0.00661351	0.0494865
WIPF2	3381.56	7096.05	1.07472	0.00119707	0.0130048
RCSD1	6849.31	14308.3	1.0745	0.000735266	0.00888249
CEACAM3	3304.33	6573.12	1.07445	0.000945429	0.0109223
ANXA4	714.691	1503.27	1.07445	0.00567697	0.043911
GZMH	2328.35	4848.55	1.07373	0.00272091	0.0250398
FES	1891.98	3983.18	1.07371	0.00142188	0.0148603
XRN1	5568.56	11586.1	1.0736	0.000573015	0.00722675
ARHGAP19	1412.2	2970.7	1.07242	0.00341069	0.029801
STAG2	8473.16	17622.7	1.07149	0.00109106	0.0120696
SDF2	1153.03	2364.94	1.07119	0.00359041	0.0309699
SLC31A2	1586.57	3320.55	1.06977	0.00522691	0.0412342
MOSPD2	2200.5	4608.72	1.0696	0.00112901	0.0124256
CRK	1300.99	2723.45	1.06912	0.00427287	0.0356257
MTMR6	2009.08	4189.64	1.06785	0.00172443	0.0174279
BIN2	21253	44333	1.06751	0.00131201	0.0139941
CFP	1601.89	3357.64	1.06739	0.00195201	0.019365
WAC	11964.7	24660.6	1.06668	0.000660832	0.00814382
DR1	2038.18	4162.44	1.06432	0.00141509	0.0148238
MCMBP	2357.99	4849.79	1.06368	0.00121158	0.0131201
CLEC7A	18686.1	39025.8	1.06312	0.000410901	0.00553423
UBE2D1	1821.19	3795.27	1.06247	0.0012846	0.0137452
CD164	7442.77	15420.9	1.06169	0.00051552	0.00664459
MARK3	4158.16	8638.88	1.0616	0.000744661	0.00893991
WAS	10715.5	22175.8	1.06042	0.000829643	0.00978215
KDM1B	2035.3	4226.72	1.05946	0.00160934	0.0164685
SLC38A2	7309.88	15229.3	1.05874	0.000603086	0.00751461
VCPIP1	3939.49	8052.9	1.05736	0.0011735	0.01279
ROCK1	9215.03	19135.8	1.0571	0.000960079	0.011016
LASP1	15001.4	30663.8	1.05606	0.000973929	0.0111583
ABAT	1169.75	2429.22	1.05575	0.00338466	0.0296311
MGAT1	3730.53	7654.83	1.05553	0.000894062	0.0104109
CTDSP2	10233.9	21080.5	1.05476	0.00181614	0.0182046
SERINC1	7883.62	16161.4	1.05372	0.00210724	0.0204534
ZMAT2	3384.43	6811.71	1.05312	0.00179948	0.0180645
NINJ1	2664.81	5352.94	1.05095	0.00165593	0.0168747
ACTN4	4694.73	9725.54	1.05063	0.00121922	0.0131776
FAM111A	6460.68	13376.2	1.04975	0.000742437	0.00892912
BTN3A2	13002.2	26539.7	1.04956	0.000490795	0.00641173
MOB3A	10362.3	21011.2	1.04932	0.000586743	0.00735174
CHST11	2682.05	5418.46	1.04927	0.00290163	0.0262549
SH3GLB1	6188.29	12598.6	1.046	0.000681279	0.00832729
C11orf54	1099.75	2269.75	1.04556	0.00464367	0.0380352
ZNF107	4945.42	10115	1.04514	0.000844323	0.00990262
MCTP2	5232.13	10745.4	1.04485	0.000770975	0.00920663
TOP1	2836.18	5767.08	1.04428	0.0014419	0.0150462
TAF12	1075.36	2142.41	1.04315	0.00534796	0.0419437
IPMK	2345.53	4821.36	1.04272	0.00323197	0.0284608
COPB2	3330.7	6820.37	1.04196	0.00101149	0.0114692
CMIP	3533.49	7224.62	1.04189	0.000996034	0.0113341
FAM200B	886.15	1816.04	1.04151	0.00638722	0.0482694
ZNF33A	7583.01	15580.4	1.04101	0.00166688	0.0169607
SEMA4B	1304.62	2680.18	1.0397	0.00489519	0.0396855
BTN3A1	22358.4	45933.9	1.03875	0.000595811	0.00743771
DNAJC13	4264.01	8642.59	1.03503	0.00104243	0.0116922
ACAP2	8528.57	17328.4	1.03481	0.00170672	0.0172878
CAPZA2	3581.27	7232.03	1.03435	0.00157025	0.0161604
FAM46A	2025.87	4137.71	1.03412	0.00270116	0.024892
EFR3A	2481.77	5069.84	1.03328	0.00154494	0.0159608
GTPBP1	3816.61	7757.44	1.03295	0.00131119	0.0139941
MICB	1593	3231.55	1.03204	0.00317745	0.0281277
CD37	16377.2	33482.5	1.03143	0.00067493	0.00826489
MAP3K3	6152.75	12557.8	1.0313	0.00190493	0.0189342
C1GALT1	3636.21	7380.38	1.02937	0.00475411	0.0387281
CLK4	2279.59	4649.52	1.02921	0.00236896	0.0224835
CALML4	1838.3	3742.11	1.0287	0.0024236	0.0228496
CTBS	2336.88	4607.49	1.02784	0.00513577	0.0407983
LOC105747689	986.731	1989.12	1.02659	0.00559074	0.0434685
PAPOLG	1723.54	3468.9	1.02486	0.00360116	0.0310229
ATG16L2	12056.6	24499.9	1.02403	0.00291283	0.0263386
RHOT1	1970.71	3957.22	1.02352	0.00224857	0.0215307
ARHGAP25	12999.5	26307.3	1.02318	0.00100152	0.0113753
NBR1	6691.26	13421.9	1.0229	0.00101923	0.0115376
FMR1	4208.72	8510.31	1.0227	0.00113329	0.0124523
HIPK2	3617.35	7349.48	1.02234	0.00171649	0.0173736
MARCKS	5159.59	9574.72	1.02214	0.000941432	0.0108995
RBM47	2795.71	5637.28	1.0221	0.00496486	0.040017
PDK3	2863.04	5791.81	1.02008	0.00155304	0.0160146
POLR2A	12941.8	26134.2	1.02002	0.000834696	0.00982827
TOB1	6024.01	11389.5	1.01937	0.00186649	0.0186262
RALGAPA2	3636.8	7327.23	1.01912	0.00481101	0.0391207
PLEK	15681.1	31494.6	1.0191	0.00150679	0.0155906
NUP50	6194.63	12488.5	1.01836	0.00111028	0.0122494
GZMA	2277.68	4582.76	1.01472	0.00209615	0.020404
VPS4B	3153.48	6327.1	1.01346	0.00199432	0.019596
KCTD12	4145.02	8357.02	1.0127	0.00128339	0.0137432
MAT2B	2748.82	5414.75	1.01266	0.00195608	0.019391
EIF4G3	3406.6	6869.81	1.01208	0.00204431	0.019972
F11R	3505.74	6953.88	1.01064	0.00296182	0.0267192
ACTG1	13844.7	27753.7	1.0098	0.00302949	0.0271449
QKI	7141.61	14325.6	1.0097	0.00197054	0.019498
RNASE2	1729.02	3191.99	1.00924	0.00531826	0.041735
IQSEC1	9995.74	20044.5	1.00833	0.00107678	0.0119581
PSEN1	4384.08	8758.8	1.00713	0.00280846	0.0256182
MARK2	4403.82	8820.61	1.00636	0.0018379	0.0183681
SERINC3	4172.59	8332.29	1.00351	0.00286892	0.0260463
OSTM1	1741.33	3425.64	1.00312	0.00380887	0.0324867
ZNF106	5684.69	11337.6	1.00239	0.00221298	0.0212694
ATP6V0D1	3522.44	7016.93	1.00231	0.0017184	0.01738
CALCOCO2	4680.58	9301.51	1.0017	0.00169825	0.0172538
FCAR	3980.34	7825.43	1.00091	0.00158081	0.0162443
RPS15A	24770.1	12381	-1.00081	0.00102196	0.0115491
RPL31	11778.2	5822.72	-1.00117	0.000982368	0.0112145
TESPA1	7950.59	3952.28	-1.00336	0.00159883	0.0164044
BACH2	3296.25	1640.5	-1.00474	0.00260347	0.0242236
RPS6	72054.7	35568	-1.00555	0.000672604	0.00825118
HLA-DMB	4061.9	1968.1	-1.00891	0.00458175	0.037649
EEF1B2	10753.3	5336.87	-1.01108	0.000957792	0.0110085
RPL18	7011.07	3407.09	-1.01413	0.00135424	0.0143537
CIITA	2219.28	1013.72	-1.01533	0.00241986	0.0228382
MAN2C1	4488.34	2112.74	-1.01763	0.00223431	0.0214398
PRKCA	4056.24	1989.12	-1.01818	0.00278268	0.0254864
BTAF1	8745.22	4237.85	-1.0188	0.000926363	0.010748
ENO2	2420.84	1192.98	-1.02127	0.00345794	0.0300968
RPL4	52483.9	25257.7	-1.02353	0.00105517	0.0118155
HAUS3	1977.98	969.216	-1.02918	0.00353991	0.0306195
CHML	1409.56	681.171	-1.03533	0.00500273	0.0401469
RPS27	48166.9	23000.3	-1.03547	0.000506347	0.00656401
TC2N	8510.69	4135.24	-1.03707	0.000840468	0.00987898
KLF9	6363.07	3044.87	-1.04391	0.00107613	0.0119581
PIGA	1554.29	749.165	-1.04925	0.00424892	0.035448
RPS20	16729.1	8002.22	-1.05239	0.000477558	0.00627529
DIS3L2	1366.35	656.446	-1.05242	0.00522551	0.0412342
RLTPR	1989.49	945.728	-1.05267	0.00549301	0.0428074
RPS29	10545.4	5052.53	-1.056	0.000950036	0.0109661
MOAP1	1878.58	901.223	-1.05899	0.00263715	0.0244602
RPS8	18402.7	8774.87	-1.06448	0.000389519	0.00529024
HINT1	3387.39	1615.77	-1.06592	0.00118626	0.0129081
CRIPAK	1137.54	531.585	-1.07033	0.00496576	0.040017
CFAP44	1490.34	705.896	-1.07232	0.00421443	0.0352256
DNHD1	4464.06	2117.69	-1.07485	0.00107449	0.0119523
RPS27A	4323.4	2039.8	-1.07546	0.000732973	0.00886272
RPL7	34999.6	16329.6	-1.0763	0.000729419	0.00882767
ANKRD36	1709.26	791.197	-1.08071	0.0025444	0.023789
SCAI	1195.67	563.728	-1.08476	0.00517117	0.0409296
SERINC5	6055.41	2849.55	-1.08641	0.000611576	0.00761336
RBM3	11476.8	5381.38	-1.0877	0.000352752	0.00483313
MTX3	3256.86	1508.22	-1.09201	0.00105964	0.0118434
VIPR1	1351.73	629.249	-1.09461	0.00432513	0.0359393
POMT1	1442.59	668.809	-1.09522	0.00480081	0.0390613
ZMAT1	3461.16	1608.36	-1.09637	0.00133045	0.014146
ZC3H12D	1192.95	553.838	-1.09955	0.00407449	0.0343327
RPL27	14633.1	6824.07	-1.10043	0.000339185	0.00469015
LINC-PINT	2402.67	1120.04	-1.10146	0.00266847	0.0246751
ZBTB40	6858.39	3188.28	-1.10267	0.000420458	0.00562922
PEBP1	2471.83	1132.4	-1.10476	0.00140875	0.0147804
SNHG1	2646.64	1227.59	-1.10815	0.00122954	0.0132508
ZBTB25	1466.49	678.699	-1.1114	0.00300424	0.0270021
SPG7	2955.72	1362.34	-1.11318	0.00156693	0.0161385
ZNF587B	1002.31	461.119	-1.11474	0.00536518	0.0420467
NGDN	1753.32	808.504	-1.117	0.00200333	0.0196428
CD28	4391.63	2022.5	-1.11896	0.000578709	0.00725782
RPS14	19547.7	8985.03	-1.1194	0.000199219	0.00300433
RPL36	3984.62	1824.7	-1.12702	0.00248967	0.0233582
TNFRSF25	2397.61	1092.84	-1.13093	0.00105957	0.0118434
PCNXL2	1293.86	589.689	-1.13135	0.00307917	0.0274302
ITGA6	6582.09	2996.66	-1.13155	0.00041904	0.00562042
GNL1	2717.04	1236.25	-1.1347	0.000818311	0.0096861
GLTSCR2	2610.94	1168.25	-1.14059	0.00080379	0.00953935
GABPB1-AS1	1751.8	725.676	-1.14195	0.00394381	0.0333566
CCDC84	1455.88	656.446	-1.14916	0.00230188	0.0219321
RPL13	8410.87	3696.37	-1.14944	0.000280811	0.00401474
GGT7	1147.4	514.278	-1.15588	0.00375281	0.0320834
DDX51	1796.6	801.087	-1.15599	0.00213406	0.0206691
ZNF512B	989.166	438.867	-1.15708	0.00561314	0.0435673
RPS23	36022.2	15820.2	-1.15892	0.000102521	0.00170211
APBB1	1679.15	751.637	-1.15911	0.0025707	0.0240015
LINC01215	1536.24	686.116	-1.16187	0.00197329	0.0195043
SGSM2	3359.24	1471.13	-1.16513	0.000618919	0.00769056
CACNA1I	2553.42	1108.91	-1.16594	0.00128102	0.0137287
TARBP1	2207.44	981.579	-1.16935	0.00109949	0.0121503
FBRSL1	917.979	400.543	-1.16986	0.00649257	0.0488464
SERTAD2	4257.35	1887.75	-1.17119	0.00150126	0.0155573
ZNF14	866.992	384.472	-1.17132	0.0059831	0.0458059
RPL3	42110.4	18417.6	-1.17683	7.60381e-05	0.00133932
LINC00342	1285.04	548.893	-1.18604	0.00206332	0.020114
RPL18A	4597.82	2016.32	-1.18681	0.000419384	0.00562042
RPL5	21731.6	9380.63	-1.19232	8.13142e-05	0.00141273
FAM102A	4880.08	2132.52	-1.19347	0.000525698	0.00673558
SOCS3	1752.52	757.818	-1.19469	0.000746688	0.00895627
RPL39	10855.2	4732.35	-1.19698	9.03029e-05	0.00153239
TRA2B	10985.8	4758.31	-1.20256	9.311e-05	0.00156914
RPL34	8126.77	3494.87	-1.20478	8.51607e-05	0.00147008
AFF3	643.513	263.32	-1.2065	0.00515233	0.040861
RPS18	37302.9	16115.7	-1.20889	0.000130228	0.00207533
RPSAP58	2722.95	1089.13	-1.21078	0.000533531	0.00682454
ACVR2A	685.867	295.463	-1.21427	0.00660028	0.0494377
DUSP5	644.835	276.919	-1.21513	0.0033762	0.0295955
GOLGA7B	959.576	412.906	-1.21686	0.00321022	0.0283519
RTKN2	911.146	388.181	-1.21797	0.00183222	0.018325
NR3C2	758.206	321.424	-1.21925	0.00597554	0.045774
EEF2K	1199.29	513.042	-1.22503	0.00139561	0.0146539
INADL	1384	588.453	-1.23301	0.00141102	0.0147927
PPP1R15A	21526.6	8903.44	-1.23418	4.14178e-05	0.000822378
IL6ST	14446.7	6073.67	-1.23922	7.40289e-05	0.00131323
CCDC59	2086.01	877.734	-1.24925	0.000574521	0.0072367
RPS13	8637.15	3603.65	-1.25009	5.47333e-05	0.00102888
SH3PXD2A	1589.7	658.919	-1.25024	0.00106749	0.011904
ENOSF1	1436.72	587.216	-1.25132	0.00299283	0.0269355
PLEKHB1	827.197	336.259	-1.2582	0.00395602	0.0334179
ANO9	1901.88	792.433	-1.25848	0.000718969	0.00873256
SLC25A25-AS1	1883.16	782.543	-1.25989	0.000558163	0.0071059
RPL21	29391.3	12221.5	-1.25992	2.33781e-05	0.000504294
ZNF639	1288.77	534.058	-1.26508	0.00120194	0.0130472
SUN1	3142.52	1298.06	-1.26532	0.000175078	0.00267014
PPIF	4887.84	2031.15	-1.26727	0.000118753	0.00191281
TTC12	1000.39	411.67	-1.26799	0.00234011	0.0222492
TRAF1	3956.17	1600.94	-1.27504	0.000110117	0.00180389
RPL10A	12780.5	5195.94	-1.28057	2.47249e-05	0.000529953
PCYOX1L	1517.05	621.831	-1.28388	0.000935135	0.0108405
ADGRE1	1800.93	712.077	-1.28539	0.000489341	0.0064004
HSF2	1193.56	489.553	-1.28607	0.00118849	0.0129219
NMT2	1141.5	458.647	-1.28809	0.00114847	0.0125884
SNRPA1	2274.61	929.656	-1.28878	0.000205057	0.00308547
ABLIM1	11230.3	4580.29	-1.29087	2.76054e-05	0.000581526
CAMK4	1243.52	503.152	-1.29822	0.00181832	0.0182129
LEF1	9033.81	3571.51	-1.29986	4.16231e-05	0.000824812
HLA-DOA	1187.01	459.883	-1.30325	0.00103919	0.0116756
RPS5	8022.72	3237.73	-1.30463	2.69626e-05	0.000572456
NFKB2	4333.56	1753	-1.30599	5.06582e-05	0.000966018
TWISTNB	796.096	320.188	-1.30614	0.00198632	0.0195614
FLT3LG	1434.45	579.799	-1.3067	0.000843878	0.00990262
WDR74	1332.94	537.767	-1.30827	0.000620444	0.00770241
TIGD1	616.34	248.485	-1.31012	0.00459899	0.0377014
SDE2	2550.08	1028.56	-1.3102	0.00032955	0.00458041
PCSK5	706.748	283.1	-1.3161	0.00372515	0.0319235
MKL2	611.133	244.777	-1.31936	0.00420949	0.0352256
COL19A1	629.027	186.673	-1.32156	0.00537045	0.0420467
LOC155060	731.447	281.864	-1.32274	0.00334353	0.0293282
PLAG1	761.059	302.88	-1.32474	0.00361454	0.0310985
RPS21	2732.46	1069.35	-1.32498	0.000390217	0.00529266
TAGLN	619.532	237.359	-1.32626	0.00385389	0.0327811
RIC3	983.164	380.764	-1.35	0.00159818	0.0164044
ANKRD36C	1036.98	391.89	-1.35094	0.000738941	0.00890161
LOC100507577	964.037	370.874	-1.35278	0.00129426	0.0138266
PNMA3	974.78	380.764	-1.35432	0.00160961	0.0164685
LOC100652768	623.9	238.595	-1.3595	0.00306121	0.0273501
ZNF577	673.972	260.848	-1.3672	0.00227408	0.0217133
BAG3	510.778	196.563	-1.3724	0.00592932	0.0455663
TBC1D4	4376.95	1686.24	-1.3756	0.000101695	0.00169474
U2AF1	1123.75	427.741	-1.37649	0.00103725	0.0116729
NFKBIZ	19049.3	7309.92	-1.38127	9.83414e-06	0.00024782
NRIP2	804.989	306.589	-1.38204	0.00129369	0.0138266
GOLGA6L9	690.167	264.556	-1.3837	0.0017794	0.0179163
JUNB	1766.47	676.226	-1.38561	0.000102522	0.00170211
PLK3	4664.84	1783.9	-1.38627	0.000209537	0.00313538
LMO7	1093.84	416.615	-1.39201	0.000676284	0.00827374
RPL23AP64	501.918	190.382	-1.39388	0.00513837	0.0407983
GCNT4	692.55	263.32	-1.39535	0.00242069	0.0228382
PID1	369.479	124.861	-1.39609	0.00505594	0.0404055
HAPLN3	592.822	223.76	-1.40054	0.00490867	0.039767
PAIP2B	568.835	213.87	-1.40552	0.00278645	0.0255037
SMPD3	552.026	206.453	-1.41283	0.00248662	0.0233458
KLHL11	1866.23	694.77	-1.41592	0.000137573	0.00218463
ACACB	1321.91	494.498	-1.41703	0.000298565	0.00422241
ZDBF2	569.097	210.162	-1.42026	0.0026101	0.0242685
ZNF394	4989.64	1839.53	-1.43281	9.37794e-06	0.000238554
KLHL15	1544.13	571.145	-1.43467	0.000108385	0.00177767
RPS3A	29087.5	10744.2	-1.43713	1.60897e-06	5.39604e-05
VSIG1	814.467	297.935	-1.44394	0.00117205	0.0127844
BMS1P6	602.848	203.98	-1.44483	0.0032133	0.0283519
ADAT2	1431.5	521.695	-1.44531	0.000140414	0.00222013
SORBS3	1103.7	403.016	-1.44851	0.00103559	0.0116729
TMEM41B	1533.2	557.547	-1.45091	0.000149163	0.00231731
P2RY14	487.087	173.074	-1.45517	0.00276173	0.0253635
RPLP2	4530.63	1645.44	-1.45575	1.89054e-05	0.000424097
ICAM1	3154.92	1148.47	-1.45647	0.000481803	0.00632489
OBSCN	2701.86	969.216	-1.45707	6.32681e-05	0.00116527
ARMCX4	1041.72	373.346	-1.46511	0.000474643	0.00624916
AHR	4719.92	1698.6	-1.46708	7.63165e-06	0.000197865
MIAT	17238.7	5819.01	-1.4682	3.16527e-06	9.35838e-05
DUSP10	936.171	332.55	-1.4693	0.000827057	0.00977247
RPS28	1307.88	469.773	-1.4714	0.000290267	0.0041324
C5orf63	664.042	237.359	-1.47755	0.00123806	0.0133318
SH3YL1	1946.8	688.589	-1.47998	3.50845e-05	0.000717768
MIRLET7DHG	445.658	157.003	-1.48139	0.00620693	0.0471713
JUND	1322.57	463.592	-1.48328	7.27194e-05	0.00129413
TCF7	18585.7	6636.16	-1.484	1.05349e-06	3.77744e-05
CARD14	710.998	242.304	-1.48412	0.0039427	0.0333566
LINC01550	548.948	195.327	-1.48919	0.00364738	0.031321
BCL11B	9279.46	3283.47	-1.49114	1.47501e-06	5.04724e-05
EGR3	1287.06	441.34	-1.49256	0.00209761	0.020404
HOOK1	647.913	229.942	-1.49489	0.00144094	0.0150462
TPCN1	2615.17	918.53	-1.50131	9.4182e-06	0.000239126
GOLGA8B	5858.84	2065.77	-1.50366	1.96554e-06	6.33956e-05
FAM153A	543.985	179.256	-1.50483	0.00350244	0.0304105
RPS16P5	522.53	182.964	-1.51096	0.00628077	0.0476519
C1orf228	509.383	168.129	-1.51186	0.0031888	0.0282096
ZXDB	1284.22	448.757	-1.51676	9.16501e-05	0.00154647
IRGQ	1773.17	614.414	-1.52075	6.37309e-05	0.00117203
ADGRE4P	2166.73	746.692	-1.53706	1.43065e-05	0.000336028
MIR22HG	2523.61	869.08	-1.53755	1.03698e-05	0.000258899
PLEKHG4	472.27	161.948	-1.53924	0.00527836	0.0415428
ERP27	885.252	302.88	-1.54386	0.000298782	0.00422241
MIR600HG	823.348	268.265	-1.54457	0.000487453	0.00638662
TSPYL2	8421.18	2843.36	-1.5664	9.81104e-07	3.56529e-05
NFKBIA	51833.9	17248.1	-1.56716	1.40708e-06	4.88924e-05
CYSLTR2	705.239	236.123	-1.56973	0.000475782	0.00625804
RCAN3	3407.73	1136.11	-1.5709	8.22909e-06	0.000212131
PIGL	611.415	203.98	-1.58338	0.0011502	0.0125971
ULK4	391.933	128.57	-1.59835	0.0064447	0.0486164
NXT1	372.479	122.388	-1.59933	0.00248378	0.0233354
RPL9	25038	8242.05	-1.6023	4.24027e-07	1.74823e-05
PZP	482.496	152.058	-1.60768	0.00056222	0.00714284
PWAR5	742.816	241.068	-1.60967	0.00024556	0.00359072
ANKS6	574.024	187.909	-1.61015	0.000829554	0.00978215
ITGB2-AS1	5838.45	1865.49	-1.61048	0.000111021	0.00181648
DNAJB9	1218.63	396.835	-1.6164	0.000211756	0.00316507
FLYWCH1	546.178	168.129	-1.61723	0.00113106	0.0124379
CYP4F35P	327.173	106.317	-1.62125	0.00486818	0.039514
ICA1L	465.55	148.349	-1.62444	0.00142116	0.0148603
LOC100506985	1241.48	393.126	-1.63787	4.78433e-05	0.000926445
DCHS1	682.353	213.87	-1.64592	0.00151137	0.015626
TNK1	326.994	103.845	-1.65255	0.00579747	0.0446892
CHRM3-AS2	1422.94	442.576	-1.67669	1.83868e-05	0.000413841
ADTRP	937.11	278.155	-1.68451	0.000417276	0.0056052
LTBP3	3461.65	1074.3	-1.68491	1.7914e-06	5.87632e-05
TIAM1	2072.51	635.43	-1.70584	2.10392e-06	6.65848e-05
OXNAD1	4831.29	1476.08	-1.70831	2.05242e-07	9.42867e-06
RGMB	561.375	165.657	-1.70941	0.00280176	0.0255743
LMF1	541.304	158.239	-1.71587	0.000955369	0.01099
BTG3	325.987	98.8996	-1.71743	0.00210204	0.0204324
TNFAIP3	29581.4	8831.74	-1.72015	1.04021e-08	6.38127e-07
FCER1A	763.127	222.524	-1.72901	4.04423e-06	0.000114307
ZSCAN18	424.021	122.388	-1.73651	0.001019	0.0115376
GAL3ST4	865.325	258.375	-1.74356	0.000115449	0.00187509
ACVR1C	376.75	112.498	-1.74374	0.00510506	0.0406775
MAL	869.804	241.068	-1.74573	6.50548e-05	0.00118523
BEX2	387.443	114.971	-1.7529	0.00170641	0.0172878
MXRA8	412.182	116.207	-1.75546	0.00175142	0.0176742
LRRN3	1345.33	363.456	-1.75807	6.99743e-05	0.00125618
TSHZ2	907.615	267.029	-1.76333	0.00329911	0.0289763
ZBTB46	349.154	101.372	-1.77827	0.00458535	0.037649
NNAT	311.089	86.5372	-1.78752	0.00205643	0.0200613
POU6F1	1075.94	311.534	-1.78853	1.82411e-05	0.000411936
SDK2	337.828	85.3009	-1.81013	0.0049534	0.0399891
NELL2	4117.53	1157.13	-1.81593	5.04961e-08	2.73409e-06
NFKBIE	1316.6	373.346	-1.81856	1.23869e-06	4.36033e-05
LOC284454	1902.23	537.767	-1.81925	1.00824e-06	3.62483e-05
STMN3	1119.78	316.479	-1.82175	1.27567e-05	0.000303325
SLED1	713.875	196.563	-1.83627	0.000206119	0.00309799
EPHA1	665.39	184.201	-1.85298	0.000179066	0.0027248
PLCL1	1168.18	315.243	-1.8588	0.000417417	0.0056052
LOC100507387	467.155	124.861	-1.8613	0.000884924	0.0103295
PLXDC1	1913.33	521.695	-1.86187	7.65771e-07	2.85987e-05
NT5C3B	426.883	117.443	-1.86199	0.000752558	0.00901065
MORN3	223.294	60.576	-1.86787	0.00443364	0.0366766
IL24	441.24	119.916	-1.87975	0.000857228	0.0100236
AMPD2	13276	3596.24	-1.88118	1.03668e-05	0.000258899
RGS1	848.846	221.288	-1.88901	6.60958e-06	0.000174044
EDAR	501.674	134.751	-1.89299	0.00050312	0.00654736
SNED1	812.911	197.799	-1.89486	0.00019562	0.00295336
FHIT	1086.61	291.754	-1.89568	3.28243e-05	0.000678739
MCF2L	341.238	91.4821	-1.89929	0.00194692	0.0193287
RPS14P3	249.936	65.521	-1.92894	0.00281321	0.0256268
PTGR2	381.378	100.136	-1.92929	0.00138978	0.0146155
EPHX2	1197.04	312.77	-1.93232	2.81898e-06	8.55981e-05
ALS2CL	1057.73	273.21	-1.95297	1.72344e-06	5.69497e-05
NR1D1	750.283	191.618	-1.96482	1.58311e-05	0.000369265
GPRASP1	5028.89	1274.57	-1.9688	1.42251e-09	1.10857e-07
PWARSN	351.21	87.7734	-1.97776	0.000410518	0.00553423
AXIN2	765.86	194.091	-1.97969	1.91063e-05	0.000427893
SCML1	1400.14	349.857	-1.98132	4.38084e-07	1.79521e-05
EPM2A	288.707	72.9385	-1.9835	0.0012208	0.0131776
ANKRD36BP2	504.664	124.861	-1.98484	5.60206e-05	0.00104753
NDRG2	442.43	111.262	-1.99179	0.00011712	0.00189104
VENTX	350.544	82.8284	-2.02449	0.000421233	0.00563399
CA6	712.933	164.421	-2.02506	3.96185e-05	0.000790683
PMEL	353.313	86.5372	-2.0267	0.000670428	0.00823198
ZNF154	1054.74	258.375	-2.02802	5.75193e-07	2.2348e-05
KLHL3	1226.06	295.463	-2.04123	3.78506e-07	1.58479e-05
CD69	7139.46	1725.8	-2.04561	5.98563e-11	6.56083e-09
ZBTB10	1901.4	457.411	-2.04578	2.33968e-07	1.04449e-05
NLGN2	363.107	87.7734	-2.04877	0.00145882	0.015211
AREG	284.674	54.3948	-2.05492	0.00502849	0.0402339
PIM3	1048.14	249.722	-2.06037	1.65577e-07	7.80529e-06
TRABD2A	5038.45	1201.63	-2.06176	3.08879e-10	2.9959e-08
SBDSP1	3255.85	777.598	-2.06385	1.17505e-09	9.37399e-08
LINC00565	581.729	122.388	-2.06634	0.000192038	0.00290906
PTGDR2	364.541	76.6472	-2.10313	0.000140026	0.00222013
NRG1	158.263	35.8511	-2.11012	0.00388999	0.0330257
SNORD14B	198.589	45.7411	-2.11431	0.00281234	0.0256268
MDS2	403.458	92.7184	-2.11623	0.000334101	0.00462934
FRG1BP	538.331	123.625	-2.11831	6.27702e-05	0.00115768
SNORD25	232.276	51.9223	-2.15424	0.00148032	0.0153875
RASA4	308.513	64.2848	-2.15609	0.00120321	0.0130504
NAPSB	1275.63	281.864	-2.16948	2.13696e-07	9.70048e-06
DUSP8	173.616	34.6149	-2.17674	0.00410306	0.0344872
FAM153B	724.869	159.476	-2.18432	1.2112e-05	0.000292642
TCEA3	446.393	95.1909	-2.19493	9.0361e-05	0.00153239
TAS2R14	201.89	43.2686	-2.20784	0.00360716	0.0310548
MAFF	1202.96	258.375	-2.20814	1.0413e-08	6.38127e-07
OVGP1	562.429	118.68	-2.21864	1.02379e-05	0.000256728
SBDS	4716.98	1006.3	-2.22898	9.3402e-12	1.32552e-09
SPNS3	205.908	43.2686	-2.25086	0.00218364	0.0210135
SNORD102	618.606	127.333	-2.25379	3.37743e-06	9.8988e-05
JUN	1984.35	405.488	-2.28927	4.42513e-10	4.05848e-08
UGT2B11	346.441	69.2297	-2.29541	7.87196e-05	0.00137474
CACNG8	253.1	50.6861	-2.30918	0.000227899	0.00335796
HBEGF	649.733	126.097	-2.31811	2.71514e-06	8.30057e-05
GRASP	589.965	116.207	-2.34281	5.07187e-07	2.00525e-05
SIK1	283.356	55.631	-2.34888	8.06281e-05	0.00140443
IL5RA	614.314	113.735	-2.35399	6.53309e-07	2.48811e-05
CXCL8	47568.5	9148.21	-2.37054	3.93115e-11	4.52989e-09
LOC102723927	940.722	178.019	-2.37543	5.6957e-08	2.97634e-06
PI4KAP1	1550.59	291.754	-2.40772	3.59335e-09	2.53642e-07
EPHA1-AS1	503.093	90.2459	-2.4484	2.12504e-05	0.000465849
CCDC163P	212.166	38.3236	-2.46132	0.0066983	0.0499759
PI16	447.774	79.1197	-2.46402	0.000102972	0.0017055
CFL2	812.945	147.113	-2.4664	5.29577e-08	2.81969e-06
ZNF483	237.542	42.0323	-2.49103	0.000312699	0.00437778
RPS26	8535.22	1361.11	-2.50101	2.35835e-11	2.97153e-09
G0S2	4417.16	761.527	-2.51135	1.74303e-14	4.89574e-12
CACNA2D3	149.963	25.9612	-2.52573	0.000638513	0.0079049
MUC20	566.129	75.411	-2.53635	2.21126e-05	0.000481619
AK5	688.035	113.735	-2.56012	3.21122e-07	1.3744e-05
SH3D19	132.707	22.2524	-2.57238	0.00226547	0.0216617
ZNF662	359.827	59.3398	-2.5875	3.35429e-05	0.000691476
FRG1CP	930.28	154.531	-2.59012	1.05832e-09	8.59531e-08
LINC01163	103.696	16.0712	-2.59381	0.00517708	0.0409369
C12orf57	347.042	55.631	-2.63786	1.23768e-05	0.000297439
SNHG5	2402.73	369.637	-2.64757	8.77318e-12	1.2583e-09
CD83	2514.78	360.984	-2.7974	5.93616e-16	2.25696e-13
KCNH3	127.105	17.3074	-2.83458	0.000650527	0.00802416
PAX8-AS1	1033.11	138.459	-2.88192	1.10702e-12	2.07289e-10
SLC16A10	119.288	16.0712	-2.8865	0.00499142	0.0401039
KCNH2	144.012	18.5437	-2.93115	0.00288483	0.026138
CCDC144B	1217.74	148.349	-2.99788	6.68209e-10	5.77487e-08
C1orf145	159.633	18.5437	-3.00629	0.000744414	0.00893991
NRIP3	71.4166	8.65372	-3.03372	0.00267165	0.0246876
FOSB	15572.1	1866.73	-3.05473	6.194e-16	2.25696e-13
COL5A3	210.222	23.4887	-3.07849	5.52823e-07	2.16661e-05
SIGLEC8	305.564	32.1424	-3.08744	3.02447e-06	9.06132e-05
FSIP2	93.9798	9.88996	-3.19341	0.00508888	0.0406207
LGALS2	370.49	39.5598	-3.21273	3.57842e-10	3.37372e-08
FAM153C	192.96	19.7799	-3.28645	0.000223421	0.0033028
MLLT10P1	76.0202	7.41747	-3.35456	0.00617201	0.0469812
EREG	257.884	19.7799	-3.49191	4.01938e-06	0.000113843
DUSP4	155.402	13.5987	-3.51006	2.10864e-05	0.000463763
PRSS33	403.632	33.3786	-3.53031	8.48815e-09	5.32266e-07
LINC00950	60.4678	4.94498	-3.59382	0.00649712	0.0488534
MRS2P2	60.2858	4.94498	-3.59668	0.00633443	0.0479241
ASIC1	96.0192	7.41747	-3.69392	0.00669581	0.0499759
NR4A2	3842.99	292.99	-3.71375	6.73486e-05	0.00121715
SUSD4	190.52	13.5987	-3.80862	1.44374e-05	0.000338512
IQSEC3	75.466	4.94498	-3.89862	0.00103921	0.0116756
SDC2	76.6484	4.94498	-3.9388	0.00214517	0.0207172
TSPEAR-AS1	62.4159	3.70874	-3.9525	0.00244178	0.0229889
SLC44A5	145.683	7.41747	-4.01371	6.90833e-05	0.0012435
ZNF890P	123.503	4.94498	-4.14577	0.00170109	0.0172697
CTGLF12P	121.304	4.94498	-4.29233	0.00500923	0.0401752
OVCH1	116.579	4.94498	-4.54864	0.000149622	0.00232129
PI3	1007.72	32.1424	-4.95774	3.12168e-06	9.27016e-05
USP32P2	1132.66	29.6699	-5.25218	1.59305e-21	1.43184e-18
MIF-AS1	232.542	4.94498	-5.44985	4.14667e-07	1.71489e-05
LOC284581	339.426	3.70874	-6.51147	5.42533e-10	4.84399e-08
NRCAM	329.189	2.47249	-7.02911	2.62296e-08	1.47345e-06
MDGA1	823.169	6.18123	-7.03273	5.51177e-18	2.85807e-15

## Sheet: III-8
Gene	mean_Con	mean_III-8	log2FoldChange	pvalue	padj
LOC100506159	7.28732	178.333	4.65207	1.5585e-09	3.20097e-06
C4BPA	15.0545	320.368	4.45458	9.81807e-11	3.22641e-07
FCRL5	414.65	2111.59	2.67718	3.94169e-11	2.15887e-07
IGLL5	1248.36	7325.06	2.61339	2.65282e-10	7.26476e-07
LOC389834	131.453	632.056	2.54887	3.13e-07	0.000467536
LGALS2	370.49	1325.66	1.8538	3.18977e-05	0.0277054
CLEC12A	2653.91	8107.04	1.64727	1.85595e-07	0.000338835
KIAA0125	1110.97	2996.15	1.58815	1.63159e-05	0.0157697
GNLY	9575.55	3509.05	-1.44206	1.33905e-05	0.0137512
IFITM3	7878.95	2213.38	-1.54566	3.20371e-05	0.0277054
TREML4	732.057	153.082	-2.17801	5.61717e-07	0.000769131
RPS26	8535.22	1614.46	-2.25473	1.51461e-09	3.20097e-06
RPH3A	503.837	94.69	-2.28755	2.71647e-07	0.000446344
CCDC144B	1217.74	235.147	-2.33332	8.91971e-07	0.00112738
MIF-AS1	232.542	14.9926	-3.84965	8.57455e-06	0.00939257
USP32P2	1132.66	28.407	-5.31494	3.79228e-24	6.2311e-20
LOC284581	339.426	6.31267	-5.74415	2.02776e-12	1.6659e-08
MDGA1	823.169	0.789083	-10.0024	5.50428e-11	2.26102e-07

## Sheet: II-1
Gene	mean_Con	mean_II-1	log2FoldChange	pvalue	padj		Gene Set Name	FDR q-value
C4BPA	15.0545	1066.14	6.18918	1.87464e-19	7.043e-16		Cytosolic ribosome	2.02e-32
FCRL5	414.65	3532.48	3.41953	3.07074e-17	8.65258e-14		Cytoplasmic translation	3.47e-29
LOC389834	131.453	657.753	2.60637	1.72428e-07	7.77376e-05		Defense response	1.94e-11
LTF	2248.89	8705.11	2.59239	4.05795e-15	9.14744e-12		Inflammatory response	3.15e-11
FAM26F	88.4611	418.741	2.49755	0.00025382	0.02384		Regulation of response to external stimulus	1.1e-10
FMN1	138.084	681.277	2.39075	2.46769e-05	0.00413319
S100P	1255.75	6572.82	2.38923	1.16611e-09	1.31432e-06
IER3	577.138	2796.62	2.38681	6.74229e-09	4.74952e-06
CEBPB	757.371	3419.56	2.22585	2.74846e-09	2.06519e-06
IER2	2682.31	11537.5	2.1434	4.26245e-11	8.00701e-08
SCARNA9	180.224	773.494	2.11606	0.000421478	0.0332075
MYOM2	535.811	1669.32	2.05467	8.48821e-05	0.0105133
LGALSL	572.502	2147.34	2.03667	2.25197e-06	0.000662571
PPBP	2816.78	10909.8	2.03338	7.47895e-11	1.20422e-07
CEBPD	231.468	923.112	2.0153	0.000148221	0.0159105
CEACAM8	242.434	620.113	1.93616	2.49363e-05	0.00413319
RPL34	8126.77	30539.9	1.9226	3.11189e-10	3.89713e-07
SLPI	555.227	2035.36	1.9159	4.08792e-06	0.00112378
MMP8	329.304	930.64	1.91309	2.33589e-05	0.00413319
TMSB4X	47154.1	174931	1.91092	1.22564e-10	1.72677e-07
LGALS2	370.49	1373.85	1.90531	1.9282e-05	0.00381277
CLEC12A	2653.91	9640.45	1.8972	1.92338e-09	1.80653e-06
RPS27A	4323.4	15889.6	1.88612	2.58645e-09	2.06519e-06
DSC2	424.416	1518.76	1.88193	0.000307106	0.027255
RPS12	10301.8	36506.7	1.84471	1.44505e-09	1.48065e-06
RPL39	10855.2	36582.9	1.75356	8.87424e-09	5.88362e-06
S100A8	31929.5	100835	1.70776	2.66983e-08	1.67176e-05
COX7C	1834.5	5705.23	1.68242	9.3096e-07	0.000349762
ARPC4	2040.25	6413.79	1.67869	4.34495e-07	0.000181528
RPL31	11778.2	36857.7	1.66103	4.2735e-08	2.53508e-05
GNG11	543.224	1638.27	1.65146	0.000187121	0.0197106
RAB32	331.3	1027.56	1.65035	0.00035964	0.0302501
FCRL2	797.944	2055.12	1.63875	2.47783e-05	0.00413319
LINC00493	361.335	1062.38	1.58716	0.000670637	0.0450621
LINC00989	305.738	856.302	1.57928	0.000342136	0.0292138
CLEC4A	1151.54	3285	1.5651	8.22322e-06	0.001972
RPS29	10545.4	30797.7	1.55174	1.13273e-06	0.000386879
MAK	560.078	1631.68	1.54336	0.000595708	0.0417033
RPS13	8637.15	24959.8	1.54198	5.94463e-07	0.000231041
FRAT1	611.56	1739.89	1.53951	0.000312266	0.0272834
ERH	850.041	2345.89	1.50918	7.8388e-05	0.0100399
LY96	1096.62	3003.64	1.50308	2.44292e-05	0.00413319
H1F0	562.236	1476.41	1.48519	0.000137435	0.0151866
CXCL1	547.988	1523.46	1.47471	0.000494544	0.0366711
CXCR4	26824.7	73722.9	1.4584	9.87806e-07	0.000353287
CXCL8	47568.5	129465	1.45239	5.07859e-05	0.00724566
KLRB1	1392.7	3684.92	1.43164	2.65358e-05	0.00433457
LYZ	82658.1	211060	1.43088	1.89878e-06	0.000578408
LST1	6819.2	18120.7	1.42356	1.08473e-05	0.00235116
CLEC12B	274.239	704.802	1.42301	0.000746128	0.0486104
G0S2	4417.16	11640.1	1.42271	1.03032e-05	0.00227702
CRIPAK	1137.54	2981.06	1.41712	0.000160507	0.0170667
BASP1	3249.01	7973.02	1.41218	0.00020635	0.0207658
DUSP5	644.835	1694.72	1.39839	0.000548043	0.0393439
BCL2A1	7382.54	17621.9	1.36636	7.6796e-06	0.00192348
BLOC1S2	1228.54	3121.27	1.34857	0.000134879	0.0150517
SELK	994.542	2470.1	1.32149	0.000500253	0.0367357
JUND	1322.57	3233.24	1.31878	0.000329004	0.0283069
RPL21	29391.3	72731.1	1.31322	1.01748e-05	0.00227702
FTH1	65385.8	157607	1.30846	1.13505e-05	0.0024138
RPS27	48166.9	116219	1.30165	1.22218e-05	0.00255096
RPL10	33121.7	79621.9	1.29447	1.49137e-05	0.00305622
RPS4X	27233.7	62559	1.28843	7.54078e-05	0.00976921
DUSP1	35100.3	84837.9	1.2817	3.62007e-05	0.00547444
NFKBIA	51833.9	123090	1.26805	9.39386e-05	0.0112713
SDPR	2591.15	6015.75	1.25376	8.98631e-05	0.0110092
UBE2D1	1821.19	4328.56	1.25215	0.000145813	0.0158025
RPS3A	29087.5	68504.1	1.23551	3.64283e-05	0.00547444
ARPC3	9523.25	21737.8	1.21809	9.71353e-05	0.0112867
IL1RN	4124.61	8191.33	1.21525	0.000310551	0.0272834
EIF1	24675.3	57117.2	1.21229	8.30786e-05	0.0104042
B3GNT5	1795.35	4041.56	1.21173	0.00044686	0.0347349
C2orf88	1038.16	2367.53	1.21099	0.000628114	0.0433919
AIF1	6388.37	14234.4	1.18848	0.000211358	0.0208966
COX6B1	2231.65	4923.26	1.18705	0.000377937	0.031126
UBE2D2	1690.25	3733.85	1.18378	0.000675671	0.0450621
GCA	7993.82	17823.3	1.18349	0.000661252	0.0450621
RPS14	19547.7	44034.6	1.17364	9.40338e-05	0.0112713
RPL35A	10508.6	23244.4	1.1643	0.000133352	0.0150301
PNRC1	9188.09	20156	1.1626	0.000214854	0.0210576
FPR1	28906.5	60661	1.15987	0.000422934	0.0332075
PRKAR2B	1313.18	2753.34	1.15376	0.000671389	0.0450621
FPR2	5521.98	10758.3	1.13491	0.000516599	0.0375651
RPS19	6310.06	13694.2	1.13464	0.000468724	0.0356785
HMGN2	3650.12	7913.73	1.13353	0.000468307	0.0356785
DYNLL2	2338.7	5054.06	1.13348	0.000593239	0.0417033
UBA52	12007.6	25743.6	1.12561	0.000222392	0.0214237
RPS18	37302.9	80807.6	1.11714	0.000403118	0.0324539
RPL37	20093	42465	1.11334	0.000200148	0.0203231
RPL41	7104.08	15165	1.1062	0.000327752	0.0283069
RPL30	23369	49148.9	1.10423	0.000247504	0.0234422
GMFG	11660.5	24343.4	1.09654	0.000378339	0.031126
S100A4	4088.07	8499.97	1.0958	0.00056232	0.0401133
RPL23	18914.3	39134.9	1.09571	0.000345655	0.0292923
RPSA	17290.5	36698.6	1.0855	0.000620883	0.0431974
F13A1	5026.59	9548.23	1.08241	0.000490679	0.0366255
GABARAP	10522.4	21425.4	1.07128	0.000689504	0.0457141
PTGS2	12902.9	26869.1	1.05856	0.000424264	0.0332075
NUMA1	6596.67	3136.32	-1.07101	0.000631379	0.0433919
FLNA	25330.6	11843.3	-1.09237	0.000374868	0.031126
ANKRD11	5172.71	2349.65	-1.12892	0.000388899	0.0315344
CCR7	5609.09	2542.56	-1.13718	0.000719308	0.0471356
LENG8	11511.3	4982.55	-1.14659	0.000246622	0.0234422
PPP6R1	4767.87	2151.11	-1.14841	0.000291141	0.0260433
ITPR3	5887.66	2643.24	-1.15173	0.00028439	0.0256472
MYO15B	5992.32	2620.66	-1.16019	0.00021736	0.0211196
TUBGCP6	3584.4	1564.87	-1.1754	0.000387807	0.0315344
TMC6	3791.74	1652.38	-1.18232	0.000698509	0.0460403
GRN	7342.14	3189.96	-1.18642	0.000542817	0.0392185
FES	1891.98	830.895	-1.18748	0.000462025	0.0356677
MAPK8IP3	2765.18	1175.3	-1.19503	0.000475003	0.0356917
ARHGEF1	16082	6897.46	-1.19746	0.000126299	0.014379
SDF4	1898.31	820.544	-1.20983	0.000471661	0.0356785
PIEZO1	2233.76	952.283	-1.22029	0.000501934	0.0367357
CPSF1	2541.3	1045.44	-1.2315	0.000407172	0.0325478
BCL9L	6935.21	2895.43	-1.25745	6.63519e-05	0.00890301
TNK2	3069.56	1258.1	-1.27739	0.000284438	0.0256472
MINK1	6038.44	2464.45	-1.29319	3.85425e-05	0.00564172
RNASE2	1729.02	630.464	-1.33073	0.000269363	0.0246829
FKBP8	4039.71	1524.41	-1.34056	2.91645e-05	0.00461399
CACNA1I	2553.42	979.571	-1.34486	0.000200076	0.0203231
JCHAIN	4628.03	1801.06	-1.36111	1.96855e-05	0.00382544
PLXDC1	1913.33	736.796	-1.36381	0.000261456	0.0241547
IGLL5	1248.36	441.325	-1.43954	0.000586074	0.0415449
PADI4	3614.82	1321.15	-1.4503	1.56646e-05	0.00315278
NPIPB3	5935.79	2130.4	-1.47362	2.75442e-06	0.000776126
CDK10	2054.15	733.032	-1.47846	3.3768e-05	0.00521369
PFKL	1744.49	616.349	-1.48576	9.60027e-05	0.0112713
CCDC88B	5369.02	1865.04	-1.50599	1.82464e-06	0.000571266
TRAP1	1706.19	576.827	-1.52496	2.94745e-05	0.00461399
PKD1P1	748.278	254.068	-1.53089	0.000672493	0.0450621
NPIPB5	1984.68	677.513	-1.53925	8.01214e-06	0.00196315
ATHL1	16363.9	5421.99	-1.58782	5.71887e-07	0.000230205
ATN1	1828.06	583.414	-1.64609	4.45033e-06	0.00119428
PARP10	1923.52	596.588	-1.66843	0.000145588	0.0158025
LTBP4	894.59	268.182	-1.68228	0.000258366	0.0240664
PLEC	4055.07	1236.46	-1.68823	2.29263e-06	0.000662571
PNMA3	974.78	301.117	-1.69289	7.96698e-05	0.0100894
MMP9	1899.13	577.768	-1.70584	7.5146e-05	0.00976921
LTBP3	3461.65	1054.85	-1.71127	1.16878e-06	0.000387452
RPH3A	503.837	140.208	-1.72127	9.5154e-05	0.0112713
PIK3R6	921.314	272.887	-1.73403	2.41419e-05	0.00413319
CCDC144B	1217.74	350.99	-1.75545	0.000208374	0.020784
LRRN3	1345.33	357.577	-1.7816	5.20545e-05	0.00733383
ADGRE4P	2166.73	627.641	-1.78763	4.34855e-07	0.000181528
OBSCN	2701.86	701.979	-1.92246	1.32549e-07	6.79073e-05
DCHS1	682.353	175.965	-1.92737	0.000198273	0.0203231
KIFC2	504.036	127.034	-1.92841	0.000197783	0.0203231
STAG3L3	667.595	154.322	-2.02212	2.07735e-05	0.00395404
LOC100288778	1385.94	325.583	-2.05102	1.39925e-07	6.85692e-05
COL6A2	431.963	94.0991	-2.07424	4.0649e-05	0.00587378
IL5RA	614.314	136.444	-2.09136	6.67912e-06	0.00171092
BMS1P6	602.848	129.857	-2.09634	2.10489e-05	0.00395404
PTGDR2	364.541	76.2203	-2.11119	0.000107488	0.0123622
LINC01061	602.007	130.798	-2.15213	6.53937e-05	0.00888015
USP32P2	1132.66	252.186	-2.16477	4.99163e-06	0.00130839
FAM153B	724.869	157.145	-2.20555	8.54684e-06	0.0020069
SLC29A1	772.142	144.913	-2.35254	1.2559e-07	6.74061e-05
PI4KAP2	789.475	127.975	-2.59556	1.00303e-06	0.000353287
MIR650	216.439	29.1707	-2.83154	6.74379e-05	0.00894226
AGAP9	999.078	121.388	-2.93484	2.42196e-09	2.06519e-06
UGT2B11	346.441	39.5216	-3.10416	1.57027e-07	7.37436e-05
SIGLEC8	305.564	31.0527	-3.1372	1.30298e-06	0.000419595
PRSS33	403.632	42.3446	-3.18705	5.76616e-08	3.24952e-05
RPSAP58	2722.95	141.149	-4.15867	5.76727e-30	3.25015e-26

## Sheet: III-2
Gene	mean_Con	mean_III-2	log2FoldChange	pvalue	padj		Gene Set Name	FDR q-value
PLA2G4C	51.7843	415.972	3.30848	2.64356e-05	0.0163429		Platelet alpha granule	2.52e-06
LOC100507639	72.4232	686.452	3.25945	9.58001e-09	2.2703e-05		Secretory vesicle	0.00525
FCRL5	414.65	2568.09	2.95955	2.81987e-13	1.00239e-09		Extracellular matrix binding	0.00525
LOC389834	131.453	766.522	2.82715	1.40053e-08	2.84488e-05		Signaling receptor regulator activity	0.00525
CLEC12A	2653.91	11892.3	2.20006	3.3136e-12	9.4232e-09		Blood microparticle	0.0229
LTBP1	162.218	611.264	1.91339	0.000103659	0.0409423
CLEC12B	274.239	912.991	1.79639	2.01293e-05	0.015901
FAM118A	2864.21	6946.54	1.622	0.00010152	0.0409423
MMD	1102.47	3100.26	1.51165	1.66683e-05	0.0154643
TUBB1	7518.17	20247.9	1.47523	1.12292e-06	0.00177409
ITGA2B	977.381	2543.68	1.43535	5.97517e-05	0.0265503
PPBP	2816.78	7042.23	1.40185	7.2533e-06	0.00937588
F13A1	5026.59	11507.6	1.35169	1.33903e-05	0.014646
SDPR	2591.15	6350.9	1.33197	3.17013e-05	0.0173369
SPARC	2497.81	6155.61	1.33092	3.48408e-05	0.0183482
CLU	1926.66	4523.94	1.32172	8.7679e-05	0.0366679
PRKAR2B	1313.18	3072.92	1.31219	0.00010935	0.0420228
HIP1	3336.69	1245.96	-1.42111	1.74013e-05	0.0154643
PSMD5-AS1	1785.2	627.864	-1.50785	2.39426e-05	0.0161613
CACNA1I	2553.42	861.238	-1.5306	2.37124e-05	0.0161613
TTC39B	1379.11	434.525	-1.66218	4.28932e-05	0.0203299
EGR3	1287.06	338.832	-1.87388	0.000113134	0.042333
TREML4	732.057	188.457	-1.87808	1.60164e-05	0.0154643
BMS1P6	602.848	136.704	-2.0222	4.04567e-05	0.0198364
LOC100507195	329.303	55.6583	-2.50022	3.06853e-05	0.0173369
PRKXP1	3612.1	553.653	-2.69705	3.46719e-15	1.64333e-11
AGAP9	999.078	136.704	-2.76341	1.7723e-08	3.15004e-05
HBG2	539.339	16.5998	-3.9031	3.79431e-06	0.00539512
MDGA1	823.169	2.92938	-8.11003	5.95597e-17	4.23439e-13
